# Supplementary material for: Protecting Great Barrier Reef resilience through effective management of crown-of-thorns starfish outbreaks
Source: PLoS One. 2024 Apr 24;19(4):e0298073. doi: 10.1371/journal.pone.0298073 (PMC11042723; doi:10.1371/journal.pone.0298073)
Supplement: S2 Appendix — Detailed code for data wrangling (“Coral Protection Outcomes_Wrangle.Rmd”) as well as analysis and figure generation (“Coral Protection Outcomes_FinguresAnalysis.Rmd”). Outputs from the data wrangling step to be used in the analysis script are included in the “CoralProtection.Rdata” file. (ZIP) [file pone.0298073.s002.zip]

Archive with 4 entries (4 files):
- Coral Protection Outcomes_FiguresAnalysis.Rmd
- Coral Protection Outcomes_Wrangle.Rmd
- CoralProtection.Rdata
- DataForSubmission.Rproj
