# Supplementary material for: Protecting Great Barrier Reef resilience through effective management of crown-of-thorns starfish outbreaks
Source: PLoS One. 2024 Apr 24;19(4):e0298073. doi: 10.1371/journal.pone.0298073 (PMC11042723; doi:10.1371/journal.pone.0298073)
Supplement: S2 Appendix — Detailed code for data wrangling (“Coral Protection Outcomes_Wrangle.Rmd”) as well as analysis and figure generation (“Coral Protection Outcomes_FinguresAnalysis.Rmd”). Outputs from the data wrangling step to be used in the analysis script are included in the “CoralProtection.Rdata” file. (ZIP) [file pone.0298073.s002.zip › Coral Protection Outcomes_FiguresAnalysis.Rmd]

---
title: "Coral Protection Outcomes - Figures and Analysis"
author: "Samuel Matthews"
date: "2024-02-12"
output: html_document
---

## Load Data from Wrangle File

```{r Prepare Workspace}
rm(list = ls())
# load(".Rdata")
load("CoralProtection.Rdata")
library(tidyverse)
library(ggstance)
library(brms)
library(emmeans)
library(tidybayes)
library(ggokabeito)
library(dplyr)
library(tidyverse)
library(lemon)
library(ggrepel)
library(viridisLite)
```

## Figure 2 - Sector Trajectories

Plotting the trajectory plots for each sector

PLOTTING COOKTOWN/LIZARD
```{r Trajectory Plots COOKTOWN/LIZARD}
###   TRAJECTORY PLOTS FOR SPECIFIC SECTORS   ###

#Filtering for only the data to be used in each sector
df.DIST.temp <- df.DECLINE.DIST.LONG %>% filter(domain_name == "CL") %>%
  mutate(Disturbance_Type = as.factor(Disturbance_Type)) %>%
  mutate(Percent_affected = Percent_affected*.01)

#plotting disturbances
pDist.CL <- ggplot(df.DIST.temp, aes(report_year, y=Disturbance_Type, color = Disturbance_Type, alpha = Percent_affected)) +
  geom_point(position = ggstance::position_dodgev(height=0.3)) +
  coord_cartesian(xlim = c(1990,2022), ylim = c(0,6)) +
  theme_classic() +
  theme(axis.text.y=element_blank(),
        axis.ticks.y=element_blank(),
        axis.line.y = element_line(color = "white")) +
  xlab("") +
  ylab("") +
  ggtitle("Limited Action - Cooktown/Lizard sector") +
  scale_x_continuous(breaks=c(1990,1995,2000,2005,2010,2015,2020)) +
  theme(plot.margin = unit(c(.5,-.4,-.4,-.4), "cm"), legend.position = "none") +
  scale_alpha_identity() +
  scale_color_manual(values = c("Bleaching"="darkorange", "COTS" = "maroon4", "Disease" = "darkolivegreen3", "Storm" = "dodgerblue2","Unknown" = "grey"))


sec="CL" #Cooktown/Lizard sector
df.cull.temp = df.cull %>% filter(SECTOR==sec) %>%
  filter(!Year==2023) %>%
  mutate(SECTOR = factor(SECTOR, levels = sec))
df.temp = df.MERGED %>% filter(SECTOR==sec) %>%
  filter(!Year==2023) %>%
  mutate(SECTOR = factor(SECTOR, levels = sec)) %>%
  mutate(SECOTS = ifelse(is.na(SECOTS), MeanCOTS, SECOTS))
lag.temp =  lag.11 %>% filter(SECTOR==sec)
axistemp = ifelse(max(df.temp$COTSAxis)<3,3,ifelse(max(df.temp$COTSAxis)<10,3,max(df.temp$COTSAxis)))
secaxis = 45/axistemp
# secaxis = 65
fills <- c("Outbreak 1" = "maroon4", "Outbreak 2" = "maroon4")
pCull.CL = ggplot(df.cull.temp, aes(x=Year, y=Effort)) +
  geom_rect(data=lag.11 %>% filter(SECTOR %in% sec), 
            aes(xmin = Start1-0.5, xmax=Stop1+0.5, ymin=-Inf, ymax=Inf, x=NULL, y=NULL,
            fill="Outbreak 1"), alpha =0.10) +
  geom_rect(data=lag.11 %>% filter(SECTOR %in% sec), 
            aes(xmin = Start2-0.5, xmax=Stop2+0.5, ymin=-Inf, ymax=Inf, x=NULL, y=NULL,
            fill="Outbreak 2"), alpha =0.10) +
  geom_col() +theme_bw() + 
#  geom_label(aes(x=1997,y=9200), label="3rd Outbreak", size=3) +
#  geom_label(aes(x=2012.5,y=9200), label="4th Outbreak", size=3) +
  scale_fill_manual(values = fills) +
  coord_cartesian(xlim = c(1990,2022),ylim=c(0,10000),) +
  theme_classic() +
   theme(legend.position = "none",legend.background = element_blank(),
        legend.title = element_blank(),legend.margin=margin(t=-10)) +
  ylab("Culling Hours") +
  scale_y_continuous(expand = c(0, 0)) +
  scale_x_continuous(breaks=c(1990,1995,2000,2005,2010,2015,2020)) +
  theme(plot.margin = unit(c(.05,.05,.05,.05), "cm"))
#  ggtitle("Culling Effort")
#pCull.CL


outbreak.3.max.temp <- df.temp %>%
  filter(Year %in% c(lag.temp$Start1:lag.temp$Stop1)) %>%
  filter(MeanCOTS == max(MeanCOTS))
outbreak.3.max.temp.val <- outbreak.3.max.temp$MeanCOTS
  
outbreak.4.max.temp <- df.temp %>%
  filter(Year %in% c(lag.temp$Start2:lag.temp$Stop2)) %>%
  filter(MeanCOTS == max(MeanCOTS))
outbreak.4.max.temp.val <- outbreak.4.max.temp$MeanCOTS


colors <- c("Coral Cover" = "coral", "COTS" = "maroon4")

pTime.CL= ggplot(df.temp, aes(x=Year, y=mean_HC)) + 
  geom_rect(data=lag.11 %>% filter(SECTOR %in% sec), 
            aes(xmin = Start1-0.5, xmax=Stop1+0.5, ymin=-Inf, ymax=Inf, x=NULL, y=NULL),
            fill="maroon4", alpha =0.10) +
  geom_rect(data=lag.11 %>% filter(SECTOR %in% sec), 
            aes(xmin = Start2-0.5, xmax=Stop2+0.5, ymin=-Inf, ymax=Inf, x=NULL, y=NULL),
            fill="maroon4", alpha =0.10) +
  # geom_ribbon(data = na.omit(df.temp), aes(ymin = lower_HC_CI, ymax=upper_HC_CI), alpha=1, color=NA, fill="white") +
  # geom_ribbon(data=df.temp, aes(ymin = (MeanCOTS-SECOTS)*secaxis,
  #                    ymax=(MeanCOTS+SECOTS)*secaxis), width=0,alpha=1, fill="white") +
  # geom_point(data=df.temp, aes(y=MeanCOTS*secaxis, color="COTS")) +
  # geom_line(data=df.temp, aes(y=MeanCOTS*secaxis, color="COTS"), size=0.65) +
  # geom_ribbon(data=df.temp, aes(ymin = (MeanCOTS-SECOTS)*secaxis,
  #                    ymax=(MeanCOTS+SECOTS)*secaxis), width=0,alpha=0.3, fill="maroon4") +
  # geom_hline(aes(yintercept=1*secaxis), linetype = "dashed", colour = "black") +
  # geom_hline(aes(yintercept=0.22*secaxis), linetype = "dashed", colour = "grey50") +
   geom_ribbon(data=df.temp, aes(ymin = (MeanCOTS-SECOTS)*15,
                     ymax=(MeanCOTS+SECOTS)*15), width=0,alpha=1, fill="white") +
  geom_point(data=df.temp, aes(y=MeanCOTS*15, color="COTS")) +
  geom_line(data=df.temp, aes(y=MeanCOTS*15, color="COTS"), size=0.65) +
  geom_ribbon(data=df.temp, aes(ymin = (MeanCOTS-SECOTS)*15,
                     ymax=(MeanCOTS+SECOTS)*15), width=0,alpha=0.3, fill="maroon4") +
  geom_hline(aes(yintercept=1*15), linetype = "dashed", colour = "black") +
  geom_hline(aes(yintercept=0.22*15), linetype = "dashed", colour = "grey50") +
  geom_line(data = na.omit(df.temp), aes(x=Year, y=mean_HC, colour="Coral Cover")) +
  geom_point(data = na.omit(df.temp), aes(x=Year, y=mean_HC, colour="Coral Cover")) + 
  geom_ribbon(data = na.omit(df.temp), aes(ymin = lower_HC_CI, ymax=upper_HC_CI), alpha=0.3, color=NA, fill="coral") +
  theme_bw() +scale_color_viridis_d() +
  scale_y_continuous(name="Hard Coral Cover (%) ±95 CI",
                     sec.axis = sec_axis(~ . /15, name = 'COTS / Manta Tow  ±95 SE')) +
  scale_x_continuous(breaks=c(1990,1995,2000,2005,2010,2015,2020)) +
  coord_cartesian(ylim=c(0,50),xlim = c(1990,2022)) +
  scale_color_manual(values = colors) +
  theme_classic() +
  theme(legend.position = c(0.15,0.85),legend.background = element_blank(),
        legend.title = element_blank(),axis.title.x = element_blank()) +
  geom_label(aes(x=1997,y=50), label="3rd Outbreak", size=3) +
  geom_label(aes(x=2014,y=50), label="4th Outbreak", size=3) +
  theme(plot.margin = unit(c(.05,.05,.05,.05), "cm")) +
  geom_label(data = outbreak.3.max.temp, aes(x=Year+1.5, y=MeanCOTS*15), label= outbreak.3.max.temp.val, size = 2) +
  geom_label(data = outbreak.4.max.temp, aes(x=Year+1.5, y=MeanCOTS*15), label= outbreak.4.max.temp.val, size = 2) #+
#  ggtitle("Negligible Action - Cooktown/Lizard sector")

#you might have to run this from the console depending on where you've saved the .RMd file
CL.1 = egg::ggarrange(pDist.CL, pTime.CL,pCull.CL, ncol=1, heights = c(0.1, 1,0.35))
ggsave("Figures/Traj_CookLizard_AIMSv3.2.png", plot=CL.1, device="png", width=8, height=6)
pdf("Figures/Traj_CookLizard_AIMSv3.2.pdf", width = 8, height = 6)
CL.1
dev.off()
#setEPS()
#postscript("Figures/CookLizard_AIMS.eps")
#CL.1
#dev.off()
#svg("Figures/CookLizard_AIMS.svg")
#CL.1
#dev.off()
```


PLOTTING CAIRNS
```{r Trajectory Plots Cairns}
###   TRAJECTORY PLOTS FOR SPECIFIC SECTORS   ###

#Filtering for only the data to be used in each sector
df.DIST.temp <- df.DECLINE.DIST.LONG %>% filter(domain_name == "CA") %>%
  mutate(Disturbance_Type = as.factor(Disturbance_Type)) %>%
  mutate(Percent_affected = Percent_affected*.01)

#plotting disturbances
pDist.CA <- ggplot(df.DIST.temp, aes(report_year, y=Disturbance_Type, color = Disturbance_Type, alpha = Percent_affected)) +
  geom_point(position = ggstance::position_dodgev(height=0.3)) +
  coord_cartesian(xlim = c(1990,2022), ylim = c(0,6)) +
  theme_classic() +
  theme(axis.text.y=element_blank(),
        axis.ticks.y=element_blank(),
        axis.line.y = element_line(color = "white")) +
  xlab("") +
  ylab("") +
  ggtitle("Protect - Cairns sector") +
  scale_x_continuous(breaks=c(1990,1995,2000,2005,2010,2015,2020)) +
  theme(plot.margin = unit(c(.5,-.4,-.4,-.4), "cm"), legend.position = "none") +
  scale_alpha_identity() +
  scale_color_manual(values = c("Bleaching"="darkorange", "COTS" = "maroon4", "Disease" = "darkolivegreen3", "Storm" = "dodgerblue2","Unknown" = "grey"))


sec="CA" #Cairns sector
df.cull.temp = df.cull %>% filter(SECTOR==sec) %>%
  filter(!Year==2023) %>%
  mutate(SECTOR = factor(SECTOR, levels = sec))
df.temp = df.MERGED %>% filter(SECTOR==sec) %>%
  filter(!Year==2023) %>%
  mutate(SECTOR = factor(SECTOR, levels = sec)) %>%
  mutate(SECOTS = ifelse(is.na(SECOTS), MeanCOTS, SECOTS))
#df.HC.temp = df.HC %>% filter(SECTOR==sec) %>%
#  mutate(SECTOR = factor(SECTOR, levels = sec))
lag.temp =  lag.11 %>% filter(SECTOR==sec)
axistemp = ifelse(max(df.temp$COTSAxis)<3,3,ifelse(max(df.temp$COTSAxis)<10,3,max(df.temp$COTSAxis)))
secaxis = 45/axistemp
# secaxis = 65
fills <- c("Outbreak 1" = "maroon4", "Outbreak 2" = "maroon4")
pCull.CA = ggplot(df.cull.temp, aes(x=Year, y=Effort)) +
  geom_rect(data=lag.11 %>% filter(SECTOR %in% sec), 
            aes(xmin = Start1-0.5, xmax=Stop1+0.5, ymin=-Inf, ymax=Inf, x=NULL, y=NULL,
            fill="Outbreak 1"), alpha =0.10) +
  geom_rect(data=lag.11 %>% filter(SECTOR %in% sec), 
            aes(xmin = Start2-0.5, xmax=Stop2+0.5, ymin=-Inf, ymax=Inf, x=NULL, y=NULL,
            fill="Outbreak 2"), alpha =0.10) +
  geom_col() +theme_bw() + 
#  geom_label(aes(x=1999,y=9200), label="3rd Outbreak", size=3) +
#  geom_label(aes(x=2014.5,y=9200), label="4th Outbreak", size=3) +
  scale_fill_manual(values = fills) +
  coord_cartesian(xlim = c(1990,2022),ylim=c(0,10000),) +
  theme_classic() +
   theme(legend.position = "none",legend.background = element_blank(),
        legend.title = element_blank(),legend.margin=margin(t=-10)) +
  ylab("Culling Hours") +
  scale_y_continuous(expand = c(0, 0)) +
  scale_x_continuous(breaks=c(1990,1995,2000,2005,2010,2015,2020)) +
  theme(plot.margin = unit(c(.05,.05,.05,.05), "cm"))
#  ggtitle("Culling Effort")
#pCull.CA


outbreak.3.max.temp <- df.temp %>%
  filter(Year %in% c(lag.temp$Start1:lag.temp$Stop1)) %>%
  filter(MeanCOTS == max(MeanCOTS))
outbreak.3.max.temp.val <- outbreak.3.max.temp$MeanCOTS
  
outbreak.4.max.temp <- df.temp %>%
  filter(Year %in% c(lag.temp$Start2:lag.temp$Stop2)) %>%
  filter(MeanCOTS == max(MeanCOTS))
outbreak.4.max.temp.val <- outbreak.4.max.temp$MeanCOTS


colors <- c("Coral Cover" = "coral", "COTS" = "maroon4")

pTime.CA= ggplot(df.temp, aes(x=Year, y=mean_HC)) + 
  geom_rect(data=lag.11 %>% filter(SECTOR %in% sec), 
            aes(xmin = Start1-0.5, xmax=Stop1+0.5, ymin=-Inf, ymax=Inf, x=NULL, y=NULL),
            fill="maroon4", alpha =0.10) +
  geom_rect(data=lag.11 %>% filter(SECTOR %in% sec), 
            aes(xmin = Start2-0.5, xmax=Stop2+0.5, ymin=-Inf, ymax=Inf, x=NULL, y=NULL),
            fill="maroon4", alpha =0.10) +
  geom_ribbon(data = na.omit(df.temp), aes(ymin = lower_HC_CI, ymax=upper_HC_CI), alpha=1, color=NA, fill="white") +
#   geom_ribbon(data=df.temp, aes(ymin = (MeanCOTS-SECOTS)*secaxis,
#                      ymax=(MeanCOTS+SECOTS)*secaxis), width=0,alpha=1, fill="white") +
#   geom_point(data=df.temp, aes(y=MeanCOTS*secaxis, color="COTS")) +
#   geom_line(data=df.temp, aes(y=MeanCOTS*secaxis, color="COTS"), size=0.65) +
#   geom_ribbon(data=df.temp, aes(ymin = (MeanCOTS-SECOTS)*secaxis,
#                      ymax=(MeanCOTS+SECOTS)*secaxis), width=0,alpha=0.3, fill="maroon4") +
# #  geom_linerange(data=df.temp, aes(ymin = (MeanCOTS-SECOTS)*secaxis,
# #                     ymax=(MeanCOTS+SECOTS)*secaxis), colour="maroon4") +
#   geom_hline(aes(yintercept=1*secaxis), linetype = "dashed", colour = "black") +
#   geom_hline(aes(yintercept=0.22*secaxis), linetype = "dashed", colour = "grey50") +
  geom_ribbon(data=df.temp, aes(ymin = (MeanCOTS-SECOTS)*15,
                     ymax=(MeanCOTS+SECOTS)*15), width=0,alpha=1, fill="white") +
  geom_point(data=df.temp, aes(y=MeanCOTS*15, color="COTS")) +
  geom_line(data=df.temp, aes(y=MeanCOTS*15, color="COTS"), size=0.65) +
  geom_ribbon(data=df.temp, aes(ymin = (MeanCOTS-SECOTS)*15,
                     ymax=(MeanCOTS+SECOTS)*15), width=0,alpha=0.3, fill="maroon4") +
  geom_hline(aes(yintercept=1*15), linetype = "dashed", colour = "black") +
  geom_hline(aes(yintercept=0.22*15), linetype = "dashed", colour = "grey50") +
  geom_line(data = na.omit(df.temp), aes(x=Year, y=mean_HC, colour="Coral Cover")) +
  geom_point(data = na.omit(df.temp), aes(x=Year, y=mean_HC, colour="Coral Cover")) + 
  geom_ribbon(data = na.omit(df.temp), aes(ymin = lower_HC_CI, ymax=upper_HC_CI), alpha=0.3, color=NA, fill="coral") +
  theme_bw() +scale_color_viridis_d() +
  scale_y_continuous(name="Hard Coral Cover (%) ±95 CI",
                     sec.axis = sec_axis(~ . /15, name = 'COTS / Manta Tow ±SE')) +
  scale_x_continuous(breaks=c(1990,1995,2000,2005,2010,2015,2020)) +
  coord_cartesian(ylim=c(0,50),xlim = c(1990,2022)) +
  scale_color_manual(values = colors) +
  theme_classic() +
  theme(legend.position = c(0.15,0.85),legend.background = element_blank(),
        legend.title = element_blank(),axis.title.x = element_blank()) +
  geom_label(aes(x=2000,y=50), label="3rd Outbreak", size=3) +
  geom_label(aes(x=2015,y=50), label="4th Outbreak", size=3) +
  theme(plot.margin = unit(c(.05,.05,.05,.05), "cm"))  +
  geom_label(data = outbreak.3.max.temp, aes(x=Year+1.5, y=MeanCOTS*15), label= outbreak.3.max.temp.val, size = 2) +
  geom_label(data = outbreak.4.max.temp, aes(x=Year+1.5, y=MeanCOTS*15), label= outbreak.4.max.temp.val, size = 2) #+
#  ggtitle("Protection - Cairns sector")

#you might have to run this from the console depending on where you've saved the .RMd file
CA.1 = egg::ggarrange(pDist.CA, pTime.CA,pCull.CA, ncol=1, heights = c(0.1, 1,0.35))
ggsave("Figures/Traj_Cairns_AIMSv3.2.png", plot=CA.1, device="png", width=8, height=6)
pdf("Figures/Traj_Cairns_AIMSv3.2.pdf", width = 8, height = 6)
CA.1
dev.off()
#setEPS()
#postscript("Figures/Cairns_AIMS.eps")
#CA.1
#dev.off()
#svg("Figures/Cairns_AIMS.svg")
#CA.1
#dev.off()
```


PLOTTING TOWNSVILLE
```{r Trajectory Plots Townsville, message=FALSE, plot=FALSE}
###   TRAJECTORY PLOTS FOR SPECIFIC SECTORS   ###

#Filtering for only the data to be used in each sector
df.DIST.temp <- df.DECLINE.DIST.LONG %>% filter(domain_name == "TO") %>%
  mutate(Disturbance_Type = as.factor(Disturbance_Type)) %>%
  mutate(Percent_affected = Percent_affected*.01)

#plotting disturbances
pDist.TO <- ggplot(df.DIST.temp, aes(report_year, y=Disturbance_Type, color = Disturbance_Type, alpha = Percent_affected)) +
  geom_point(position = ggstance::position_dodgev(height=0.3)) +
  coord_cartesian(xlim = c(1990,2022), ylim = c(0,6)) +
  theme_classic() +
  theme(axis.text.y=element_blank(),
        axis.ticks.y=element_blank(),
        axis.line.y = element_line(color = "white")) +
  xlab("") +
  ylab("") +
  ggtitle("Supress - Townsville sector") +
  scale_x_continuous(breaks=c(1990,1995,2000,2005,2010,2015,2020)) +
  theme(plot.margin = unit(c(.5,-.4,-.4,-.4), "cm"), legend.position = "none") +
  scale_alpha_identity() +
  scale_color_manual(values = c("Bleaching"="darkorange", "COTS" = "maroon4", "Disease" = "darkolivegreen3", "Storm" = "dodgerblue2","Unknown" = "grey"))


sec="TO" #Townsville sector
df.cull.temp = df.cull %>% filter(SECTOR==sec) %>%
  filter(!Year==2023) %>%
  mutate(SECTOR = factor(SECTOR, levels = sec))
df.temp = df.MERGED %>% filter(SECTOR==sec) %>%
  filter(!Year==2023) %>%
  mutate(SECTOR = factor(SECTOR, levels = sec)) %>%
  mutate(SECOTS = ifelse(is.na(SECOTS), MeanCOTS, SECOTS))
#df.HC.temp = df.HC %>% filter(SECTOR==sec) %>%
#  mutate(SECTOR = factor(SECTOR, levels = sec))
lag.temp =  lag.11 %>% filter(SECTOR==sec)
axistemp = ifelse(max(df.temp$COTSAxis)<3,3,ifelse(max(df.temp$COTSAxis)<10,15,max(df.temp$COTSAxis)))
secaxis = 45/axistemp
# secaxis = 65
fills <- c("Outbreak 1" = "maroon4", "Outbreak 2" = "maroon4")
pCull.TO = ggplot(df.cull.temp, aes(x=Year, y=Effort)) +
  geom_rect(data=lag.11 %>% filter(SECTOR %in% sec), 
            aes(xmin = Start1-0.5, xmax=Stop1+0.5, ymin=-Inf, ymax=Inf, x=NULL, y=NULL,
            fill="Outbreak 1"), alpha =0.10) +
  geom_rect(data=lag.11 %>% filter(SECTOR %in% sec), 
            aes(xmin = Start2-0.5, xmax=Stop2+0.5, ymin=-Inf, ymax=Inf, x=NULL, y=NULL,
            fill="Outbreak 2"), alpha =0.10) +
  geom_col() +theme_bw() + 
#  geom_label(aes(x=2002.5,y=9200), label="3rd Outbreak", size=3) +
#  geom_label(aes(x=2019.5,y=9200), label="4th Outbreak", size=3) +
  scale_fill_manual(values = fills) +
  coord_cartesian(xlim = c(1990,2022),ylim=c(0,10000),) +
  theme_classic() +
   theme(legend.position = "none",legend.background = element_blank(),
        legend.title = element_blank(),legend.margin=margin(t=-10)) +
  ylab("Culling Hours") +
  scale_y_continuous(expand = c(0, 0)) +
  scale_x_continuous(breaks=c(1990,1995,2000,2005,2010,2015,2020)) +
  theme(plot.margin = unit(c(.05,.05,.05,.05), "cm")) #+
# ggtitle("Culling Effort")
#pCull.TO


outbreak.3.max.temp <- df.temp %>%
  filter(Year %in% c(lag.temp$Start1:lag.temp$Stop1)) %>%
  filter(MeanCOTS == max(MeanCOTS))
outbreak.3.max.temp.val <- outbreak.3.max.temp$MeanCOTS
  
outbreak.4.max.temp <- df.temp %>%
  filter(Year %in% c(lag.temp$Start2:lag.temp$Stop2)) %>%
  filter(MeanCOTS == max(MeanCOTS))
outbreak.4.max.temp.val <- outbreak.4.max.temp$MeanCOTS


colors <- c("Coral Cover" = "coral", "COTS" = "maroon4")

pTime.TO= ggplot(df.temp, aes(x=Year, y=mean_HC)) + 
  geom_rect(data=lag.11 %>% filter(SECTOR %in% sec), 
            aes(xmin = Start1-0.5, xmax=Stop1+0.5, ymin=-Inf, ymax=Inf, x=NULL, y=NULL),
            fill="maroon4", alpha =0.10) +
  geom_rect(data=lag.11 %>% filter(SECTOR %in% sec), 
            aes(xmin = Start2-0.5, xmax=Stop2+0.5, ymin=-Inf, ymax=Inf, x=NULL, y=NULL),
            fill="maroon4", alpha =0.10) +
  geom_ribbon(data = na.omit(df.temp), aes(ymin = lower_HC_CI, ymax=upper_HC_CI), alpha=1, color=NA, fill="white") +
  geom_ribbon(data=df.temp, aes(ymin = (MeanCOTS-SECOTS)*3,
                     ymax=(MeanCOTS+SECOTS)*3), width=0,alpha=1, fill="white") +
  geom_point(data=df.temp, aes(y=MeanCOTS*3, color="COTS")) +
  geom_line(data=df.temp, aes(y=MeanCOTS*3, color="COTS"), size=0.65) +
  geom_ribbon(data=df.temp, aes(ymin = (MeanCOTS-SECOTS)*3,
                     ymax=(MeanCOTS+SECOTS)*3), width=0,alpha=0.3, fill="maroon4") +
  geom_hline(aes(yintercept=1*3), linetype = "dashed", colour = "black") +
  geom_hline(aes(yintercept=0.22*3), linetype = "dashed", colour = "grey50") +
  # geom_ribbon(data=df.temp, aes(ymin = (MeanCOTS-SECOTS)*secaxis,
  #                    ymax=(MeanCOTS+SECOTS)*secaxis), width=0,alpha=1, fill="white") +
  # geom_point(data=df.temp, aes(y=MeanCOTS*secaxis, color="COTS")) +
  # geom_line(data=df.temp, aes(y=MeanCOTS*secaxis, color="COTS"), size=0.65) +
  # geom_ribbon(data=df.temp, aes(ymin = (MeanCOTS-SECOTS)*secaxis,
  #                    ymax=(MeanCOTS+SECOTS)*secaxis), width=0,alpha=0.3, fill="maroon4") +
  # #geom_linerange(data=df.temp, aes(ymin = (MeanCOTS-SECOTS)*secaxis,
  # #                   ymax=(MeanCOTS+SECOTS)*secaxis), colour="maroon4") +
  # geom_hline(aes(yintercept=1*secaxis), linetype = "dashed", colour = "black") +
  # geom_hline(aes(yintercept=0.22*secaxis), linetype = "dashed", colour = "grey50") +
  geom_line(data = na.omit(df.temp), aes(x=Year, y=mean_HC, colour="Coral Cover")) +
  geom_point(data = na.omit(df.temp), aes(x=Year, y=mean_HC, colour="Coral Cover")) + 
  geom_ribbon(data = na.omit(df.temp), aes(ymin = lower_HC_CI, ymax=upper_HC_CI), alpha=0.3, color=NA, fill="coral") +
  theme_bw() +scale_color_viridis_d() +
  scale_y_continuous(name="Hard Coral Cover (%) ±95 CI",
                     sec.axis = sec_axis(~ . /3, name = 'COTS / Manta Tow ±SE')) +
  scale_x_continuous(breaks=c(1990,1995,2000,2005,2010,2015,2020)) +
  coord_cartesian(ylim=c(0,50),xlim = c(1990,2022)) +
  scale_color_manual(values = colors) +
  theme_classic() +
  theme(legend.position = c(0.15,0.85),legend.background = element_blank(),
        legend.title = element_blank(),axis.title.x = element_blank()) +
  geom_label(aes(x=2003,y=50), label="3rd Outbreak", size=3) +
  geom_label(aes(x=2019,y=50), label="4th Outbreak", size=3) +
  theme(plot.margin = unit(c(.05,.05,.05,.05), "cm"))  +
  geom_label(data = outbreak.3.max.temp, aes(x=Year+1.5, y=MeanCOTS*3), label= outbreak.3.max.temp.val, size = 2) +
  geom_label(data = outbreak.4.max.temp, aes(x=Year+1.5, y=MeanCOTS*3), label= outbreak.4.max.temp.val, size = 2) #+
  #ggtitle("Supression - Townsville sector")

#you might have to run this from the console depending on where you've saved the .RMd file
TO.1 = egg::ggarrange(pDist.TO, pTime.TO,pCull.TO, ncol=1, heights = c(0.1, 1,0.35))
ggsave("Figures/Traj_Townsville_AIMSv3.2.png", plot=TO.1, device="png", width=8, height=6)
pdf("Figures/Traj_Townsville_AIMSv3.2.pdf", width = 8, height = 6)
TO.1
dev.off()
#setEPS()
#postscript("Figures/Townsille_AIMS.eps")
#TO.1
#dev.off()
#svg("Figures/Townsville_AIMS.svg")
#TO.1
#dev.off()
```


PLOTTING CAPE UPSTART
```{r Trajectory Plots CAPE UPSTART}
###   TRAJECTORY PLOTS FOR SPECIFIC SECTORS   ###

#Filtering for only the data to be used in each sector
df.DIST.temp <- df.DECLINE.DIST.LONG %>% filter(domain_name == "CU") %>%
  mutate(Disturbance_Type = as.factor(Disturbance_Type)) %>%
  mutate(Percent_affected = Percent_affected*.01)

#plotting disturbances
pDist.CU <- ggplot(df.DIST.temp, aes(report_year, y=Disturbance_Type, color = Disturbance_Type, alpha = Percent_affected)) +
  geom_point(position = ggstance::position_dodgev(height=0.3)) +
  coord_cartesian(xlim = c(1990,2022), ylim = c(0,6)) +
  theme_classic() +
  theme(axis.text.y=element_blank(),
        axis.ticks.y=element_blank(),
        axis.line.y = element_line(color = "white")) +
  xlab("") +
  ylab("") +
  ggtitle("Delay - Cape Upstart sector") +
  scale_x_continuous(breaks=c(1990,1995,2000,2005,2010,2015,2020)) +
  theme(plot.margin = unit(c(.5,-.4,-.4,-.4), "cm"), legend.position = "none") +
  scale_alpha_identity() +
  scale_color_manual(values = c("Bleaching"="darkorange", "COTS" = "maroon4", "Disease" = "darkolivegreen3", "Storm" = "dodgerblue2","Unknown" = "grey"))


sec="CU" #Cape Upstart sector
df.cull.temp = df.cull %>% filter(SECTOR==sec) %>%
  filter(!Year==2023) %>%
  mutate(SECTOR = factor(SECTOR, levels = sec))
df.temp = df.MERGED %>% filter(SECTOR==sec) %>%
  filter(!Year==2023) %>%
  mutate(SECTOR = factor(SECTOR, levels = sec)) %>%
  mutate(SECOTS = ifelse(is.na(SECOTS), MeanCOTS, SECOTS))
#df.HC.temp = df.HC %>% filter(SECTOR==sec) %>%
#  mutate(SECTOR = factor(SECTOR, levels = sec))
lag.temp =  lag.11 %>% filter(SECTOR==sec)
axistemp = ifelse(max(df.temp$COTSAxis)<3,3,ifelse(max(df.temp$COTSAxis)<10,3,max(df.temp$COTSAxis)))
secaxis = 45/axistemp
# secaxis = 65
fills <- c("Outbreak 1" = "maroon4", "Outbreak 2" = "maroon4")
pCull.CU = ggplot(df.cull.temp, aes(x=Year, y=Effort)) +
  geom_rect(data=lag.11 %>% filter(SECTOR %in% sec), 
            aes(xmin = Start1-0.5, xmax=Stop1+0.5, ymin=-Inf, ymax=Inf, x=NULL, y=NULL,
            fill="Outbreak 1"), alpha =0.10) +
  geom_rect(data=lag.11 %>% filter(SECTOR %in% sec), 
            aes(xmin = Start2-0.5, xmax=Stop2+0.5, ymin=-Inf, ymax=Inf, x=NULL, y=NULL,
            fill="Outbreak 2"), color = "maroon4", size = 0.5, linetype ="dotted", alpha =0.10) +
  geom_col() +theme_bw() + 
#  geom_label(aes(x=2005,y=9200), label="3rd Outbreak", size=3) +
#  geom_label(aes(x=2020.5,y=9200), label="4th Outbreak", size=3) +
  scale_fill_manual(values = fills) +
  coord_cartesian(xlim = c(1990,2022),ylim=c(0,10000),) +
  theme_classic() +
   theme(legend.position = "none",legend.background = element_blank(),
        legend.title = element_blank(),legend.margin=margin(t=-10)) +
  ylab("Culling Hours") +
  scale_y_continuous(expand = c(0, 0)) +
  scale_x_continuous(breaks=c(1990,1995,2000,2005,2010,2015,2020)) +
  theme(plot.margin = unit(c(.05,.05,.05,.05), "cm")) #+
#  ggtitle("Culling Effort")
#pCull.CU


outbreak.3.max.temp <- df.temp %>%
  filter(Year %in% c(lag.temp$Start1:lag.temp$Stop1)) %>%
  filter(MeanCOTS == max(MeanCOTS))
outbreak.3.max.temp.val <- outbreak.3.max.temp$MeanCOTS
  
outbreak.4.max.temp <- df.temp %>%
  filter(Year %in% c(lag.temp$Start2:lag.temp$Stop2)) %>%
  filter(MeanCOTS == max(MeanCOTS))
outbreak.4.max.temp.val <- outbreak.4.max.temp$MeanCOTS


colors <- c("Coral Cover" = "coral", "COTS" = "maroon4")

pTime.CU= ggplot(df.temp, aes(x=Year, y=mean_HC)) + 
  geom_rect(data=lag.11 %>% filter(SECTOR %in% sec), 
            aes(xmin = Start1-0.5, xmax=Stop1+0.5, ymin=-Inf, ymax=Inf, x=NULL, y=NULL),
            fill="maroon4", alpha =0.10) +
  geom_rect(data=lag.11 %>% filter(SECTOR %in% sec), 
            aes(xmin = Start2-0.5, xmax=Stop2+0.5, ymin=-Inf, ymax=Inf, x=NULL, y=NULL), color = "maroon4", size = 0.5, linetype ="dotted",
            fill="maroon4", alpha =0.10) +
  geom_ribbon(data = na.omit(df.temp), aes(ymin = lower_HC_CI, ymax=upper_HC_CI), alpha=1, color=NA, fill="white") +
  # geom_ribbon(data=df.temp, aes(ymin = (MeanCOTS-SECOTS)*secaxis,
  #                    ymax=(MeanCOTS+SECOTS)*secaxis), width=0,alpha=1, fill="white") +
  # geom_point(data=df.temp, aes(y=MeanCOTS*secaxis, color="COTS")) +
  # geom_line(data=df.temp, aes(y=MeanCOTS*secaxis, color="COTS"), size=0.65) +
  # geom_ribbon(data=df.temp, aes(ymin = (MeanCOTS-SECOTS)*secaxis,
  #                    ymax=(MeanCOTS+SECOTS)*secaxis), width=0,alpha=0.3, fill="maroon4") +
  # geom_hline(aes(yintercept=1*secaxis), linetype = "dashed", colour = "black") +
  # geom_hline(aes(yintercept=0.22*secaxis), linetype = "dashed", colour = "grey50") +
  geom_ribbon(data=df.temp, aes(ymin = (MeanCOTS-SECOTS)*15,
                     ymax=(MeanCOTS+SECOTS)*15), width=0,alpha=1, fill="white") +
  geom_point(data=df.temp, aes(y=MeanCOTS*15, color="COTS")) +
  geom_line(data=df.temp, aes(y=MeanCOTS*15, color="COTS"), size=0.65) +
  geom_ribbon(data=df.temp, aes(ymin = (MeanCOTS-SECOTS)*15,
                     ymax=(MeanCOTS+SECOTS)*15), width=0,alpha=0.3, fill="maroon4") +
  geom_hline(aes(yintercept=1*15), linetype = "dashed", colour = "black") +
  geom_hline(aes(yintercept=0.22*15), linetype = "dashed", colour = "grey50") +
  geom_line(data = na.omit(df.temp), aes(x=Year, y=mean_HC, colour="Coral Cover")) +
  geom_point(data = na.omit(df.temp), aes(x=Year, y=mean_HC, colour="Coral Cover")) + 
  #geom_ribbon(data = na.omit(df.temp), aes(ymin = lower_HC_CI, ymax=upper_HC_CI), alpha=0.3, color=NA, fill="white") +
  geom_ribbon(data = na.omit(df.temp), aes(ymin = lower_HC_CI, ymax=upper_HC_CI), alpha=0.3, color=NA, fill="coral") +
  theme_bw() +scale_color_viridis_d() +
  scale_y_continuous(name="Hard Coral Cover (%) ±95 CI",
                     sec.axis = sec_axis(~ . /15, name = 'COTS / Manta Tow ±SE')) +
  scale_x_continuous(breaks=c(1990,1995,2000,2005,2010,2015,2020)) +
  coord_cartesian(ylim=c(0,50),xlim = c(1990,2022)) +
  scale_color_manual(values = colors) +
  theme_classic() +
  theme(legend.position = c(0.15,0.85),legend.background = element_blank(),
        legend.title = element_blank(),axis.title.x = element_blank()) +
  geom_label(aes(x=2005.5,y=50), label="3rd Outbreak", size=3) +
  geom_label(aes(x=2019.5,y=50), label="Expected 4th Outbreak", size=3) +
  theme(plot.margin = unit(c(.05,.05,.05,.05), "cm")) +
  geom_label(data = outbreak.3.max.temp, aes(x=Year+1.5, y=MeanCOTS*15), label= outbreak.3.max.temp.val, size = 2) +
  geom_label(data = outbreak.4.max.temp, aes(x=Year+0.5, y=MeanCOTS*15+4), label= outbreak.4.max.temp.val, size = 2) #+
#  ggtitle("Prevention - Cape Upstart sector")

#you might have to run this from the console depending on where you've saved the .RMd file
CU.1 = egg::ggarrange(pDist.CU, pTime.CU,pCull.CU, ncol=1, heights = c(0.1,1,0.35))
ggsave("Figures/Traj_CapeUpstart_AIMSv3.2.png", plot=CU.1, device="png", width=8, height=6)
pdf("Figures/Traj_CapeUpstart_AIMSv3.2.pdf", width = 8, height = 6)
CU.1
dev.off()
#setEPS()
#postscript("Figures/CapeUpstart_AIMS.eps")
#CU.1
#dev.off()
#svg("Figures/CapeUpstart_AIMS.svg")
#CU.1
#dev.off()
```


PLOTTING CAPRICORN BUNKERS
```{r Trajectory Plots CAPRICORN BUNKERS}
###   TRAJECTORY PLOTS FOR SPECIFIC SECTORS   ###

#Filtering for only the data to be used in each sector
df.DIST.temp <- df.DECLINE.DIST.LONG %>% filter(domain_name == "CB") %>%
  mutate(Disturbance_Type = as.factor(Disturbance_Type)) %>%
  mutate(Percent_affected = Percent_affected*.01)

#plotting disturbances
pDist.CB <- ggplot(df.DIST.temp, aes(report_year, y=Disturbance_Type, color = Disturbance_Type, alpha = Percent_affected)) +
  geom_point(position = ggstance::position_dodgev(height=0.3)) +
  coord_cartesian(xlim = c(1990,2022), ylim = c(0,6)) +
  theme_classic() +
  theme(axis.text.y=element_blank(),
        axis.ticks.y=element_blank(),
        axis.line.y = element_line(color = "white")) +
  xlab("") +
  ylab("") +
  ggtitle("Suppress - Capricorn Bunker sector") +
  scale_x_continuous(breaks=c(1990,1995,2000,2005,2010,2015,2020)) +
  theme(plot.margin = unit(c(.5,-.4,-.4,-.4), "cm"), legend.position = "none") +
  scale_alpha_identity() +
  scale_color_manual(values = c("Bleaching"="darkorange", "COTS" = "maroon4", "Disease" = "darkolivegreen3", "Storm" = "dodgerblue2","Unknown" = "grey"))


sec="CB" #Capricorn Bunkers sector
df.cull.temp = df.cull %>% filter(SECTOR==sec) %>%
  filter(!Year==2023) %>%
  mutate(SECTOR = factor(SECTOR, levels = sec))
df.temp = df.MERGED %>% filter(SECTOR==sec) %>%
  filter(!Year==2023) %>%
  mutate(SECTOR = factor(SECTOR, levels = sec)) %>%
  mutate(SECOTS = ifelse(is.na(SECOTS), MeanCOTS, SECOTS))
#df.HC.temp = df.HC %>% filter(SECTOR==sec) %>%
#  mutate(SECTOR = factor(SECTOR, levels = sec))
lag.temp =  lag.11 %>% filter(SECTOR==sec)
axistemp = ifelse(max(df.temp$COTSAxis)<3,3,ifelse(max(df.temp$COTSAxis)<10,3,max(df.temp$COTSAxis)))
secaxis = 60/axistemp
# secaxis = 65
fills <- c("Outbreak 1" = "maroon4", "Outbreak 2" = "maroon4")
pCull.CB = ggplot(df.cull.temp, aes(x=Year, y=Effort)) +
  geom_rect(data=lag.11 %>% filter(SECTOR %in% sec), 
            aes(xmin = Start1-0.5, xmax=Stop1+0.5, ymin=-Inf, ymax=Inf, x=NULL, y=NULL),
            fill="maroon4", alpha =0.10) +
  geom_rect(data=lag.11 %>% filter(SECTOR %in% sec), 
            aes(xmin = Start2-0.5, xmax=Stop2+0.5, ymin=-Inf, ymax=Inf, x=NULL, y=NULL),
            fill="maroon4", alpha =0.10) +
  geom_col() +theme_bw() + 
#  geom_label(aes(x=2005,y=9200), label="3rd Outbreak", size=3) +
#  geom_label(aes(x=2020.5,y=9200), label="4th Outbreak", size=3) +
  scale_fill_manual(values = fills) +
  coord_cartesian(xlim = c(1990,2022),ylim=c(0,10000),) +
  theme_classic() +
   theme(legend.position = "none",legend.background = element_blank(),
        legend.title = element_blank(),legend.margin=margin(t=-10)) +
  ylab("Culling Hours") +
  scale_y_continuous(expand = c(0, 0)) +
  scale_x_continuous(breaks=c(1990,1995,2000,2005,2010,2015,2020)) +
  theme(plot.margin = unit(c(.05,.05,.05,.05), "cm")) #+
#  ggtitle("Culling Effort")
#pCull.CB


outbreak.3.max.temp <- df.temp %>%
  filter(Year %in% c(lag.temp$Start1:lag.temp$Stop1)) %>%
  filter(MeanCOTS == max(MeanCOTS))
outbreak.3.max.temp.val <- outbreak.3.max.temp$MeanCOTS
  
outbreak.4.max.temp <- df.temp %>%
  filter(Year %in% c(lag.temp$Start2:lag.temp$Stop2)) %>%
  filter(MeanCOTS == max(MeanCOTS))
outbreak.4.max.temp.val <- outbreak.4.max.temp$MeanCOTS


colors <- c("Coral Cover" = "coral", "COTS" = "maroon4")

pTime.CB= ggplot(df.temp, aes(x=Year, y=mean_HC)) + 
  geom_rect(data=lag.11 %>% filter(SECTOR %in% sec), 
            aes(xmin = Start1-0.5, xmax=Stop1+0.5, ymin=-Inf, ymax=Inf, x=NULL, y=NULL),
            fill="maroon4", alpha =0.10) +
  geom_rect(data=lag.11 %>% filter(SECTOR %in% sec), 
            aes(xmin = Start2-0.5, xmax=Stop2+0.5, ymin=-Inf, ymax=Inf, x=NULL, y=NULL),
            fill="maroon4", alpha =0.10) +
  geom_ribbon(data = na.omit(df.temp), aes(ymin = lower_HC_CI, ymax=upper_HC_CI), alpha=1, color=NA, fill="white") +
  # geom_ribbon(data=df.temp, aes(ymin = (MeanCOTS-SECOTS)*secaxis,
  #                    ymax=(MeanCOTS+SECOTS)*secaxis), width=0,alpha=1, fill="white") +
  # geom_point(data=df.temp, aes(y=MeanCOTS*secaxis, color="COTS")) +
  # geom_line(data=df.temp, aes(y=MeanCOTS*secaxis, color="COTS"), size=0.65) +
  # geom_ribbon(data=df.temp, aes(ymin = (MeanCOTS-SECOTS)*secaxis,
  #                    ymax=(MeanCOTS+SECOTS)*secaxis), width=0,alpha=0.3, fill="maroon4") +
  # geom_hline(aes(yintercept=1*secaxis), linetype = "dashed", colour = "black") +
  # geom_hline(aes(yintercept=0.22*secaxis), linetype = "dashed", colour = "grey50") +
  geom_ribbon(data=df.temp, aes(ymin = (MeanCOTS-SECOTS)*20,
                     ymax=(MeanCOTS+SECOTS)*20), width=0,alpha=1, fill="white") +
  geom_point(data=df.temp, aes(y=MeanCOTS*20, color="COTS")) +
  geom_line(data=df.temp, aes(y=MeanCOTS*20, color="COTS"), size=0.65) +
  geom_ribbon(data=df.temp, aes(ymin = (MeanCOTS-SECOTS)*20,
                     ymax=(MeanCOTS+SECOTS)*20), width=0,alpha=0.3, fill="maroon4") +
  geom_hline(aes(yintercept=1*20), linetype = "dashed", colour = "black") +
  geom_hline(aes(yintercept=0.22*20), linetype = "dashed", colour = "grey50") +
  geom_line(data = na.omit(df.temp), aes(x=Year, y=mean_HC, colour="Coral Cover")) +
  geom_point(data = na.omit(df.temp), aes(x=Year, y=mean_HC, colour="Coral Cover")) + 
  #geom_ribbon(data = na.omit(df.temp), aes(ymin = lower_HC_CI, ymax=upper_HC_CI), alpha=0.3, color=NA, fill="white") +
  geom_ribbon(data = na.omit(df.temp), aes(ymin = lower_HC_CI, ymax=upper_HC_CI), alpha=0.3, color=NA, fill="coral") +
  theme_bw() +scale_color_viridis_d() +
  scale_y_continuous(name="Hard Coral Cover (%) ±95 CI",
                     sec.axis = sec_axis(~ . /20, name = 'COTS / Manta Tow ±SE')) +
  scale_x_continuous(breaks=c(1990,1995,2000,2005,2010,2015,2020)) +
  coord_cartesian(ylim=c(0,60),xlim = c(1990,2022)) +
  scale_color_manual(values = colors) +
  theme_classic() +
  theme(legend.position = c(0.15,0.85),legend.background = element_blank(),
        legend.title = element_blank(),axis.title.x = element_blank()) +
  geom_label(aes(x=2020,y=60), label="4th Outbreak", size=3) +
  theme(plot.margin = unit(c(.05,.05,.05,.05), "cm")) +
  geom_label(data = outbreak.3.max.temp, aes(x=Year+1.5, y=MeanCOTS*20), label= outbreak.3.max.temp.val, size = 2) +
  geom_label(data = outbreak.4.max.temp, aes(x=Year+1.5, y=MeanCOTS*20), label= outbreak.4.max.temp.val, size = 2) #+
#  ggtitle("Suppresion - Capricorn Bunkers sector")

#you might have to run this from the console depending on where you've saved the .RMd file
CB.1 = egg::ggarrange(pDist.CB, pTime.CB,pCull.CB, ncol=1, heights = c(0.1,1,0.35))
ggsave("Figures/Traj_CapricornBunk_AIMSv3.2.png", plot=CB.1, device="png", width=8, height=6)
pdf("Figures/Traj_CapricornBunk_AIMSv3.2.pdf", width = 8, height = 6)
CB.1
dev.off()
#setEPS()
#postscript("Figures/CapricornBunk_AIMS.eps")
#CB.1
#dev.off()
#svg("Figures/CapricornBunk_AIMS.svg")
#CB.1
#dev.off()
```


PLOTTING INNISFAIL
```{r Trajectory Plots INNISFAIL}
###   TRAJECTORY PLOTS FOR SPECIFIC SECTORS   ###

#Filtering for only the data to be used in each sector
df.DIST.temp <- df.DECLINE.DIST.LONG %>% filter(domain_name == "IN") %>%
  mutate(Disturbance_Type = as.factor(Disturbance_Type)) %>%
  mutate(Percent_affected = Percent_affected*.01)

#plotting disturbances
pDist.IN <- ggplot(df.DIST.temp, aes(report_year, y=Disturbance_Type, color = Disturbance_Type, alpha = Percent_affected)) +
  geom_point(position = ggstance::position_dodgev(height=0.3)) +
  coord_cartesian(xlim = c(1990,2022), ylim = c(0,6)) +
  theme_classic() +
  theme(axis.text.y=element_blank(),
        axis.ticks.y=element_blank(),
        axis.line.y = element_line(color = "white")) +
  xlab("") +
  ylab("") +
  ggtitle("Protect - Innisfail sector") +
  scale_x_continuous(breaks=c(1990,1995,2000,2005,2010,2015,2020)) +
  theme(plot.margin = unit(c(.5,-.4,-.4,-.4), "cm"), legend.position = "none") +
  scale_alpha_identity() +
  scale_color_manual(values = c("Bleaching"="darkorange", "COTS" = "maroon4", "Disease" = "darkolivegreen3", "Storm" = "dodgerblue2","Unknown" = "grey"))


sec="IN" #Innisfail sector
df.cull.temp = df.cull %>% filter(SECTOR==sec) %>%
  filter(!Year==2023) %>%
  mutate(SECTOR = factor(SECTOR, levels = sec))
df.temp = df.MERGED %>% filter(SECTOR==sec) %>%
  filter(!Year==2023) %>%
  mutate(SECTOR = factor(SECTOR, levels = sec)) %>%
  mutate(SECOTS = ifelse(is.na(SECOTS), MeanCOTS, SECOTS))
#df.HC.temp = df.HC %>% filter(SECTOR==sec) %>%
#  mutate(SECTOR = factor(SECTOR, levels = sec))
lag.temp =  lag.11 %>% filter(SECTOR==sec)
axistemp = ifelse(max(df.temp$COTSAxis)<3,3,ifelse(max(df.temp$COTSAxis)<10,3,max(df.temp$COTSAxis)))
secaxis = 45/axistemp
# secaxis = 65
fills <- c("Outbreak 1" = "maroon4", "Outbreak 2" = "maroon4")
pCull.IN = ggplot(df.cull.temp, aes(x=Year, y=Effort)) +
  geom_rect(data=lag.11 %>% filter(SECTOR %in% sec), 
            aes(xmin = Start1-0.5, xmax=Stop1+0.5, ymin=-Inf, ymax=Inf, x=NULL, y=NULL,
            fill="Outbreak 1"), alpha =0.10) +
  geom_rect(data=lag.11 %>% filter(SECTOR %in% sec), 
            aes(xmin = Start2-0.5, xmax=Stop2+0.5, ymin=-Inf, ymax=Inf, x=NULL, y=NULL,
            fill="Outbreak 2"), alpha =0.10) +
  geom_col() +theme_bw() + 
#  geom_label(aes(x=2000,y=9200), label="3rd Outbreak", size=3) +
#  geom_label(aes(x=2016.5,y=9200), label="4th Outbreak", size=3) +
  scale_fill_manual(values = fills) +
  coord_cartesian(xlim = c(1990,2022),ylim=c(0,10000),) +
  theme_classic() +
   theme(legend.position = "none",legend.background = element_blank(),
        legend.title = element_blank(),legend.margin=margin(t=-10)) +
  ylab("Culling Hours") +
  scale_y_continuous(expand = c(0, 0)) +
  scale_x_continuous(breaks=c(1990,1995,2000,2005,2010,2015,2020)) +
  theme(plot.margin = unit(c(.05,.05,.05,.05), "cm")) #+
#  ggtitle("Culling Effort")
#pCull.IN


outbreak.3.max.temp <- df.temp %>%
  filter(Year %in% c(lag.temp$Start1:lag.temp$Stop1)) %>%
  filter(MeanCOTS == max(MeanCOTS))
outbreak.3.max.temp.val <- outbreak.3.max.temp$MeanCOTS
  
outbreak.4.max.temp <- df.temp %>%
  filter(Year %in% c(lag.temp$Start2:lag.temp$Stop2)) %>%
  filter(MeanCOTS == max(MeanCOTS))
outbreak.4.max.temp.val <- outbreak.4.max.temp$MeanCOTS


colors <- c("Coral Cover" = "coral", "COTS" = "maroon4")

pTime.IN= ggplot(df.temp, aes(x=Year, y=mean_HC)) + 
  geom_rect(data=lag.11 %>% filter(SECTOR %in% sec), 
            aes(xmin = Start1-0.5, xmax=Stop1+0.5, ymin=-Inf, ymax=Inf, x=NULL, y=NULL),
            fill="maroon4", alpha =0.10) +
  geom_rect(data=lag.11 %>% filter(SECTOR %in% sec), 
            aes(xmin = Start2-0.5, xmax=Stop2+0.5, ymin=-Inf, ymax=Inf, x=NULL, y=NULL),
            fill="maroon4", alpha =0.10) +
  geom_ribbon(data = na.omit(df.temp), aes(ymin = lower_HC_CI, ymax=upper_HC_CI), alpha=1, color=NA, fill="white") +
  # geom_ribbon(data=df.temp, aes(ymin = (MeanCOTS-SECOTS)*secaxis,
  #                    ymax=(MeanCOTS+SECOTS)*secaxis), width=0,alpha=1, fill="white") +
  # geom_point(data=df.temp, aes(y=MeanCOTS*secaxis, color="COTS")) +
  # geom_line(data=df.temp, aes(y=MeanCOTS*secaxis, color="COTS"), size=0.65) +
  # geom_ribbon(data=df.temp, aes(ymin = (MeanCOTS-SECOTS)*secaxis,
  #                    ymax=(MeanCOTS+SECOTS)*secaxis), width=0,alpha=0.3, fill="maroon4") +
  # geom_hline(aes(yintercept=1*secaxis), linetype = "dashed", colour = "black") +
  # geom_hline(aes(yintercept=0.22*secaxis), linetype = "dashed", colour = "grey50") +
  geom_ribbon(data=df.temp, aes(ymin = (MeanCOTS-SECOTS)*15,
                     ymax=(MeanCOTS+SECOTS)*15), width=0,alpha=1, fill="white") +
  geom_point(data=df.temp, aes(y=MeanCOTS*15, color="COTS")) +
  geom_line(data=df.temp, aes(y=MeanCOTS*15, color="COTS"), size=0.65) +
  geom_ribbon(data=df.temp, aes(ymin = (MeanCOTS-SECOTS)*15,
                     ymax=(MeanCOTS+SECOTS)*15), width=0,alpha=0.3, fill="maroon4") +
  geom_hline(aes(yintercept=1*15), linetype = "dashed", colour = "black") +
  geom_hline(aes(yintercept=0.22*15), linetype = "dashed", colour = "grey50") +
  geom_line(data = na.omit(df.temp), aes(x=Year, y=mean_HC, colour="Coral Cover")) +
  geom_point(data = na.omit(df.temp), aes(x=Year, y=mean_HC, colour="Coral Cover")) + 
  #geom_ribbon(data = na.omit(df.temp), aes(ymin = lower_HC_CI, ymax=upper_HC_CI), alpha=0.3, color=NA, fill="white") +
  geom_ribbon(data = na.omit(df.temp), aes(ymin = lower_HC_CI, ymax=upper_HC_CI), alpha=0.3, color=NA, fill="coral") +
  theme_bw() +scale_color_viridis_d() +
  scale_y_continuous(name="Hard Coral Cover (%) ±95 CI",
                     sec.axis = sec_axis(~ . /15, name = 'COTS / Manta Tow ±SE')) +
  scale_x_continuous(breaks=c(1990,1995,2000,2005,2010,2015,2020)) +
  coord_cartesian(ylim=c(0,50),xlim = c(1990,2022)) +
  scale_color_manual(values = colors) +
  theme_classic() +
  theme(legend.position = c(0.15,0.85),legend.background = element_blank(),
        legend.title = element_blank(),axis.title.x = element_blank()) +
  geom_label(aes(x=2000,y=50), label="3rd Outbreak", size=3) +
  geom_label(aes(x=2017.5,y=50), label="4th Outbreak", size=3) +
  theme(plot.margin = unit(c(.05,.05,.05,.05), "cm")) +
  geom_label(data = outbreak.3.max.temp, aes(x=Year+1.5, y=MeanCOTS*15), label= outbreak.3.max.temp.val, size = 2) +
  geom_label(data = outbreak.4.max.temp, aes(x=Year+1.5, y=MeanCOTS*15), label= outbreak.4.max.temp.val, size = 2) #+
#  ggtitle("Protection - Innisfail sector")

#you might have to run this from the console depending on where you've saved the .RMd file
IN.1 = egg::ggarrange(pDist.IN, pTime.IN,pCull.IN, ncol=1, heights = c(0.1,1,0.35))
ggsave("Figures/Traj_Innisfail_AIMSv3.2.png", plot=IN.1, device="png", width=8, height=6)
pdf("Figures/Traj_Innisfail_AIMSv3.2.pdf", width = 8, height = 6)
IN.1
dev.off()
#setEPS()
#postscript("Figures/Innisfail_AIMS.eps")
#IN.1
#dev.off()
#svg("Figures/Innisfail_AIMS.svg")
#IN.1
#dev.off()
```


PLOTTING SWAINS
```{r Trajectory Plots SWAINS}
###   TRAJECTORY PLOTS FOR SPECIFIC SECTORS   ###

#Filtering for only the data to be used in each sector
df.DIST.temp <- df.DECLINE.DIST.LONG %>% filter(domain_name == "SW") %>%
  mutate(Disturbance_Type = as.factor(Disturbance_Type)) %>%
  mutate(Percent_affected = Percent_affected*.01)

#plotting disturbances
pDist.SW <- ggplot(df.DIST.temp, aes(report_year, y=Disturbance_Type, color = Disturbance_Type, alpha = Percent_affected)) +
  geom_point(position = ggstance::position_dodgev(height=0.3)) +
  coord_cartesian(xlim = c(1990,2022), ylim = c(0,6)) +
  theme_classic() +
  theme(axis.text.y=element_blank(),
        axis.ticks.y=element_blank(),
        axis.line.y = element_line(color = "white")) +
  xlab("") +
  ylab("") +
  ggtitle("Limited Action - Swain sector") +
  scale_x_continuous(breaks=c(1990,1995,2000,2005,2010,2015,2020)) +
  theme(plot.margin = unit(c(.5,-.4,-.4,-.4), "cm"), legend.position = "none") +
  scale_alpha_identity() +
  scale_color_manual(values = c("Bleaching"="darkorange", "COTS" = "maroon4", "Disease" = "darkolivegreen3", "Storm" = "dodgerblue2","Unknown" = "grey"))


sec="SW" #Swains sector
df.cull.temp = df.cull %>% filter(SECTOR==sec) %>%
  filter(!Year==2023) %>%
  mutate(SECTOR = factor(SECTOR, levels = sec))
df.temp = df.MERGED %>% filter(SECTOR==sec) %>%
  filter(!Year==2023) %>%
  mutate(SECTOR = factor(SECTOR, levels = sec)) %>%
  mutate(SECOTS = ifelse(is.na(SECOTS), MeanCOTS, SECOTS))
#df.HC.temp = df.HC %>% filter(SECTOR==sec) %>%
#  mutate(SECTOR = factor(SECTOR, levels = sec))
lag.temp =  lag.11 %>% filter(SECTOR==sec)
axistemp = ifelse(max(df.temp$COTSAxis)<3,3,ifelse(max(df.temp$COTSAxis)<10,3,15))
secaxis = 45/axistemp
# secaxis = 65
fills <- c("Outbreak 1" = "maroon4", "Outbreak 2" = "maroon4")
pCull.SW = ggplot(df.cull.temp, aes(x=Year, y=Effort)) +
  geom_rect(data=lag.11 %>% filter(SECTOR %in% sec), 
            aes(xmin = Start1-0.5, xmax=Stop1+0.5, ymin=-Inf, ymax=Inf, x=NULL, y=NULL,
            fill="Outbreak 1"), alpha =0.10) +
  geom_rect(data=lag.11 %>% filter(SECTOR %in% sec), 
            aes(xmin = Start2-0.5, xmax=Stop2+0.5, ymin=-Inf, ymax=Inf, x=NULL, y=NULL,
            fill="Outbreak 2"), alpha =0.10) +
  geom_col() +theme_bw() + 
#  geom_label(aes(x=2000,y=9200), label="3rd Outbreak", size=3) +
#  geom_label(aes(x=2020.5,y=9200), label="4th Outbreak", size=3) +
  scale_fill_manual(values = fills) +
  coord_cartesian(xlim = c(1990,2022),ylim=c(0,10000),) +
  theme_classic() +
   theme(legend.position = "none",legend.background = element_blank(),
        legend.title = element_blank(),legend.margin=margin(t=-10)) +
  ylab("Culling Hours") +
  scale_y_continuous(expand = c(0, 0)) +
  scale_x_continuous(breaks=c(1990,1995,2000,2005,2010,2015,2020)) +
  theme(plot.margin = unit(c(.05,.05,.05,.05), "cm")) #+
#  ggtitle("Culling Effort")
#pCull.SW


outbreak.3.max.temp <- df.temp %>%
  filter(Year %in% c(lag.temp$Start1:lag.temp$Stop1)) %>%
  filter(MeanCOTS == max(MeanCOTS))
outbreak.3.max.temp.val <- outbreak.3.max.temp$MeanCOTS
  
outbreak.4.max.temp <- df.temp %>%
  filter(Year %in% c(lag.temp$Start2:lag.temp$Stop2)) %>%
  filter(MeanCOTS == max(MeanCOTS))
outbreak.4.max.temp.val <- outbreak.4.max.temp$MeanCOTS


colors <- c("Coral Cover" = "coral", "COTS" = "maroon4")

pTime.SW= ggplot(df.temp, aes(x=Year, y=mean_HC)) + 
  geom_rect(data=lag.11 %>% filter(SECTOR %in% sec), 
            aes(xmin = Start1-0.5, xmax=Stop1+0.5, ymin=-Inf, ymax=Inf, x=NULL, y=NULL),
            fill="maroon4", alpha =0.10) +
  geom_rect(data=lag.11 %>% filter(SECTOR %in% sec), 
            aes(xmin = Start2-0.5, xmax=Stop2+0.5, ymin=-Inf, ymax=Inf, x=NULL, y=NULL),
            fill="maroon4", alpha =0.10) +
  geom_ribbon(data = na.omit(df.temp), aes(ymin = lower_HC_CI, ymax=upper_HC_CI), alpha=1, color=NA, fill="white") +
  geom_ribbon(data=df.temp, aes(ymin = (MeanCOTS-SECOTS)*3,
                     ymax=(MeanCOTS+SECOTS)*3), width=0,alpha=1, fill="white") +
  geom_point(data=df.temp, aes(y=MeanCOTS*3, color="COTS")) +
  geom_line(data=df.temp, aes(y=MeanCOTS*3, color="COTS"), size=0.65) +
  geom_ribbon(data=df.temp, aes(ymin = (MeanCOTS-SECOTS)*3,
                     ymax=(MeanCOTS+SECOTS)*3), width=0,alpha=0.3, fill="maroon4") +
  geom_hline(aes(yintercept=1*3), linetype = "dashed", colour = "black") +
  geom_hline(aes(yintercept=0.22*3), linetype = "dashed", colour = "grey50") +
  geom_line(data = na.omit(df.temp), aes(x=Year, y=mean_HC, colour="Coral Cover")) +
  geom_point(data = na.omit(df.temp), aes(x=Year, y=mean_HC, colour="Coral Cover")) + 
  #geom_ribbon(data = na.omit(df.temp), aes(ymin = lower_HC_CI, ymax=upper_HC_CI), alpha=0.3, color=NA, fill="white") +
  geom_ribbon(data = na.omit(df.temp), aes(ymin = lower_HC_CI, ymax=upper_HC_CI), alpha=0.3, color=NA, fill="coral") +
  theme_bw() +scale_color_viridis_d() +
  scale_y_continuous(name="Hard Coral Cover (%) ±95 CI",
                     sec.axis = sec_axis(~ . /3, name = 'COTS / Manta Tow ±SE')) +
  scale_x_continuous(breaks=c(1990,1995,2000,2005,2010,2015,2020)) +
  coord_cartesian(ylim=c(0,50),xlim = c(1990,2022)) +
  scale_color_manual(values = colors) +
  theme_classic() +
  theme(legend.position = c(0.65,0.85),legend.background = element_blank(),
        legend.title = element_blank(),axis.title.x = element_blank()) +
  geom_label(aes(x=1998,y=50), label="3rd Outbreak", size=3) +
  geom_label(aes(x=2020.5,y=50), label="4th Outbreak", size=3) +
  theme(plot.margin = unit(c(.05,.05,.05,.05), "cm")) +
  geom_label(data = outbreak.3.max.temp, aes(x=Year+1.5, y=MeanCOTS*3-1), label= outbreak.3.max.temp.val, size = 2) +
  geom_label(data = outbreak.4.max.temp, aes(x=Year+1.5, y=MeanCOTS*3), label= outbreak.4.max.temp.val, size = 2) #+
#  ggtitle("Negligible Action - Swains sector")

#you might have to run this from the console depending on where you've saved the .RMd file
SW.1 = egg::ggarrange(pDist.SW, pTime.SW ,pCull.SW, ncol=1, heights = c(0.1,1,0.35))
ggsave("Figures/Traj_Swains_AIMSv3.2.png", plot=SW.1, device="png", width=8, height=6)

all.arrange = egg::ggarrange(pDist.CL, pDist.CA,
                             pTime.CL + theme(axis.title.y.right = element_blank()), pTime.CA + theme(axis.title.y.left = element_blank()),
                             pCull.CL + scale_y_continuous(sec.axis = dup_axis()) + theme(axis.title.y.right = element_blank(), axis.text.y.right = element_blank()), 
                             pCull.CA + scale_y_continuous(sec.axis = dup_axis()) + theme(axis.title.y.right = element_blank(), 
                                                                                          axis.text.y.right = element_blank(), axis.title.y.left = element_blank()), 
                             pDist.IN, pDist.TO,
                             pTime.IN + theme(axis.title.y.right = element_blank()), pTime.TO + theme(axis.title.y.left = element_blank()),
                             pCull.IN + scale_y_continuous(sec.axis = dup_axis()) + theme(axis.title.y.right = element_blank(), axis.text.y.right = element_blank()), 
                             pCull.TO + scale_y_continuous(sec.axis = dup_axis()) + theme(axis.title.y.right = element_blank(), 
                                                                                          axis.text.y.right = element_blank(), axis.title.y.left = element_blank()), 
                             pDist.CU, pDist.SW,
                             pTime.CU + theme(axis.title.y.right = element_blank()), pTime.SW + theme(axis.title.y.left = element_blank()),
                             pCull.CU + scale_y_continuous(sec.axis = dup_axis()) + theme(axis.title.y.right = element_blank(), axis.text.y.right = element_blank()),  
                             pCull.SW + scale_y_continuous(sec.axis = dup_axis()) + theme(axis.title.y.right = element_blank(), 
                                                                                          axis.text.y.right = element_blank(), axis.title.y.left = element_blank()), 
                             pDist.CB, patchwork::plot_spacer(),
                             pTime.CB, patchwork::plot_spacer(),
                             pCull.CB  + scale_y_continuous(sec.axis = dup_axis()) + theme(axis.title.y.right = element_blank(), axis.text.y.right = element_blank()), 
                             patchwork::plot_spacer(),
                             ncol=2, heights = rep(c(0.1,1,0.35),4))

ggsave("Figures/Traj_ALL.png", plot=all.arrange, device="png", width=12, height=18)
ggsave("Figures/Traj_ALL.pdf", plot=all.arrange, device="pdf", width=12, height=18)

pdf("Figures/Traj_Swains_AIMSv3.2.pdf", width = 8, height = 6)
SW.1
dev.off()
#setEPS()
#postscript("Figures/Swains_AIMS.eps")
#SW.1
#dev.off()
#svg("Figures/Swains_AIMS.svg")
#SW.1
#dev.off()
pCull.IN + scale_y_continuous(sec.axis = dup_axis()) + theme(axis.title.y.right = element_blank(), axis.text.y.right = element_blank())
```


PLOTTING WHITSUNDAYS
```{r Trajectory Plots WHITSUNDAYS}
###   TRAJECTORY PLOTS FOR SPECIFIC SECTORS   ###

#Filtering for only the data to be used in each sector
df.DIST.temp <- df.DECLINE.DIST.LONG %>% filter(domain_name == "WH") %>%
  mutate(Disturbance_Type = as.factor(Disturbance_Type)) %>%
  mutate(Percent_affected = Percent_affected*.01)

#plotting disturbances
pDist.WH <- ggplot(df.DIST.temp, aes(report_year, y=Disturbance_Type, color = Disturbance_Type, alpha = Percent_affected)) +
  geom_point(position = ggstance::position_dodgev(height=0.3)) +
  coord_cartesian(xlim = c(1990,2022), ylim = c(0,6)) +
  theme_classic() +
  theme(axis.text.y=element_blank(),
        axis.ticks.y=element_blank(),
        axis.line.y = element_line(color = "white")) +
  xlab("") +
  ylab("") +
  ggtitle("Delay - Whitsundays sector") +
  scale_x_continuous(breaks=c(1990,1995,2000,2005,2010,2015,2020)) +
  theme(plot.margin = unit(c(.5,-.4,-.4,-.4), "cm"), legend.position = "none") +
  scale_alpha_identity() +
  scale_color_manual(values = c("Bleaching"="darkorange", "COTS" = "maroon4", "Disease" = "darkolivegreen3", "Storm" = "dodgerblue2","Unknown" = "grey"))


sec="WH" #Whitsundays sector
df.cull.temp = df.cull %>% filter(SECTOR==sec) %>%
  filter(!Year==2023) %>%
  mutate(SECTOR = factor(SECTOR, levels = sec))
df.temp = df.MERGED %>% filter(SECTOR==sec) %>%
  filter(!Year==2023) %>%
  mutate(SECTOR = factor(SECTOR, levels = sec)) %>%
  mutate(SECOTS = ifelse(is.na(SECOTS), MeanCOTS, SECOTS))
#df.HC.temp = df.HC %>% filter(SECTOR==sec) %>%
#  mutate(SECTOR = factor(SECTOR, levels = sec))
lag.temp =  lag.11 %>% filter(SECTOR==sec)
axistemp = ifelse(max(df.temp$COTSAxis)<3,3,ifelse(max(df.temp$COTSAxis)<10,3,3))
secaxis = 45/axistemp
# secaxis = 65
fills <- c("Outbreak 1" = "maroon4", "Outbreak 2" = "maroon4")
pCull.WH = ggplot(df.cull.temp, aes(x=Year, y=Effort)) +
  geom_rect(data=lag.11 %>% filter(SECTOR %in% sec), 
            aes(xmin = Start1-0.5, xmax=Stop1+0.5, ymin=-Inf, ymax=Inf, x=NULL, y=NULL,
            fill="Outbreak 1"), alpha =0.10) +
  geom_rect(data=lag.11 %>% filter(SECTOR %in% sec), 
            aes(xmin = Start2-0.5, xmax=Stop2+0.5, ymin=-Inf, ymax=Inf, x=NULL, y=NULL,
            fill="Outbreak 2"), alpha =0.10) +
  geom_col() +theme_bw() + 
#  geom_label(aes(x=2005.5,y=9200), label="3rd Outbreak", size=3) +
#  geom_label(aes(x=2020,y=9200), label="4th Outbreak", size=3) +
  scale_fill_manual(values = fills) +
  coord_cartesian(xlim = c(1990,2022),ylim=c(0,10000),) +
  theme_classic() +
   theme(legend.position = "none",legend.background = element_blank(),
        legend.title = element_blank(),legend.margin=margin(t=-10)) +
  ylab("Culling Hours") +
  scale_y_continuous(expand = c(0, 0)) +
  scale_x_continuous(breaks=c(1990,1995,2000,2005,2010,2015,2020)) +
  theme(plot.margin = unit(c(.05,.05,.05,.05), "cm")) #+
#  ggtitle("Culling Effort")
#pCull.WH


outbreak.3.max.temp <- df.temp %>%
  filter(Year %in% c(lag.temp$Start1:lag.temp$Stop1)) %>%
  filter(MeanCOTS == max(MeanCOTS))
outbreak.3.max.temp.val <- outbreak.3.max.temp$MeanCOTS
  
outbreak.4.max.temp <- df.temp %>%
  filter(Year %in% c(lag.temp$Start2:lag.temp$Stop2)) %>%
  filter(MeanCOTS == max(MeanCOTS))
outbreak.4.max.temp.val <- outbreak.4.max.temp$MeanCOTS


colors <- c("Coral Cover" = "coral", "COTS" = "maroon4")

pTime.WH= ggplot(df.temp, aes(x=Year, y=mean_HC)) + 
  geom_rect(data=lag.11 %>% filter(SECTOR %in% sec), 
            aes(xmin = Start1-0.5, xmax=Stop1+0.5, ymin=-Inf, ymax=Inf, x=NULL, y=NULL),
            fill="maroon4", alpha =0.10) +
  geom_rect(data=lag.11 %>% filter(SECTOR %in% sec), 
            aes(xmin = Start2-0.5, xmax=Stop2+0.5, ymin=-Inf, ymax=Inf, x=NULL, y=NULL),
            fill="maroon4", alpha =0.10) +
  geom_ribbon(data = na.omit(df.temp), aes(ymin = lower_HC_CI, ymax=upper_HC_CI), alpha=1, color=NA, fill="white") +
  geom_ribbon(data=df.temp, aes(ymin = (MeanCOTS-SECOTS)*secaxis,
                     ymax=(MeanCOTS+SECOTS)*secaxis), width=0,alpha=1, fill="white") +
  geom_point(data=df.temp, aes(y=MeanCOTS*secaxis, color="COTS")) +
  geom_line(data=df.temp, aes(y=MeanCOTS*secaxis, color="COTS"), size=0.65) +
  geom_ribbon(data=df.temp, aes(ymin = (MeanCOTS-SECOTS)*secaxis,
                     ymax=(MeanCOTS+SECOTS)*secaxis), width=0,alpha=0.3, fill="maroon4") +
  geom_hline(aes(yintercept=1*secaxis), linetype = "dashed", colour = "black") +
  geom_hline(aes(yintercept=0.22*secaxis), linetype = "dashed", colour = "grey50") +
  geom_line(data = na.omit(df.temp), aes(x=Year, y=mean_HC, colour="Coral Cover")) +
  geom_point(data = na.omit(df.temp), aes(x=Year, y=mean_HC, colour="Coral Cover")) + 
#  geom_ribbon(data = na.omit(df.temp), aes(ymin = lower_HC_CI, ymax=upper_HC_CI), alpha=0.3, color=NA, fill="white") +
  geom_ribbon(data = na.omit(df.temp), aes(ymin = lower_HC_CI, ymax=upper_HC_CI), alpha=0.3, color=NA, fill="coral") +
  theme_bw() +scale_color_viridis_d() +
  scale_y_continuous(name="Hard Coral Cover (%) ±95 CI",
                     sec.axis = sec_axis(~ . /secaxis, name = 'COTS / Manta Tow ±SE')) +
  scale_x_continuous(breaks=c(1990,1995,2000,2005,2010,2015,2020)) +
  coord_cartesian(ylim=c(0,50),xlim = c(1990,2022)) +
  scale_color_manual(values = colors) +
  theme_classic() +
  theme(legend.position = c(0.15,0.85),legend.background = element_blank(),
        legend.title = element_blank(),axis.title.x = element_blank()) +
  theme(plot.margin = unit(c(.05,.05,.05,.05), "cm")) +
  geom_label(data = outbreak.3.max.temp, aes(x=Year+1.5, y=MeanCOTS*secaxis), label= outbreak.3.max.temp.val, size = 2) +
  geom_label(data = outbreak.4.max.temp, aes(x=Year+1.5, y=MeanCOTS*secaxis), label= outbreak.4.max.temp.val, size = 2) #+
#  geom_label(aes(x=2005.5,y=50), label="3rd Outbreak", size=3) +
#  geom_label(aes(x=2020,y=50), label="4th Outbreak", size=3) +
#  ggtitle("Prevention - Whitsundays sector")

#you might have to run this from the console depending on where you've saved the .RMd file
WH.1 = egg::ggarrange(pDist.WH, pTime.WH,pCull.WH, ncol=1, heights = c(0.1,1,0.35))
ggsave("Figures/Traj_Whitsundays_AIMSv3.2.png", plot=WH.1, device="png", width=8, height=6)
pdf("Figures/Traj_Whitsundays_AIMSv3.2.pdf", width = 8, height = 6)
WH.1
dev.off()
#setEPS()
#postscript("Figures/Whitsundays_AIMS.eps")
#WH.1
#dev.off()
#svg("Figures/Whitsundays_AIMS.svg")
#WH.1
#dev.off()
```

## Figure 3 - COTS and Coral Outbreak Comaprison

```{r BRMS model Coral Change}
mgmt.action = data.frame(SECTOR = factor(sec.COTS[c(1:5,8,7)], levels = sec.COTS[c(1:5,8,7)]), 
                         ACTION = factor(c("No Action","Protect", "Protect", "Suppress", 
                                    "Prevent", "No Action", "Suppress"), 
                                    levels = c("No Action", "Protect", "Suppress","Prevent")))

m1priors = brms::get_prior(formula = RelChange ~ ACTION*Outbreak +
                             (1|Reef/SECTOR),data=dfmod, family="gaussian")

mod.brm.1 = brms::brm(formula = RelChange ~ ACTION*Outbreak + (1|Reef/SECTOR),
                      data=dfmod, family="gaussian", sample_prior = T,
                    prior = m1priors,
                    warmup = 400, iter = 4000, chains = 3, cores = 3, thin=5,
                    control = list(adapt_delta = 0.85))

m2priors = brms::get_prior(formula = RelChange ~ SECTOR*Outbreak +
                             (1|Reef) ,data=dfmod, family="gaussian")

mod.brm.2 = brms::brm(formula = RelChange ~ SECTOR*Outbreak + (1|Reef) ,
                      data=dfmod, family="gaussian", sample_prior = T,
                    prior = m2priors,
                    warmup = 1000, iter = 4000, chains = 3, cores = 3, thin=5,
                    control = list(max_treedepth=12,adapt_delta = 0.85))

performance::model_performance(mod.brm.1)

# Gather emmeans draws
mod.em2 = mod.brm.2 %>% 
  emmeans(~ SECTOR | Outbreak,epred = TRUE, re_formula = NA) %>% 
  gather_emmeans_draws() %>%
  left_join(mgmt.action)%>%
  mutate(ACTION2 = factor(ifelse(Outbreak==1, "Previous Outbreak", as.character(ACTION)),
                         levels= c("No Action", "Protect", "Suppress","Prevent", "Previous Outbreak")))
  # mutate(.value = ifelse((SECTOR=="CB"&& Outbreak =="1"),NA, .value))

mod.em2.2 = mod.em2 %>% filter(!(SECTOR=="CB" & Outbreak =="1")) %>%
  mutate(SECTOR = factor(SECTOR, levels = c("SW", "CL", "IN", "CA", "TO", "CB", "CU")))


#model summaries
mod.emsum = mod.brm.2 %>% 
  emmeans(~ SECTOR | Outbreak,epred = TRUE, re_formula = NA, level=0.9) %>% 
  summary()
mod.emsumCOTS = mod.brm.4 %>% 
  emmeans(~ SECTOR | Outbreak,epred = TRUE, re_formula = NA, level=0.9) %>% 
  summary()
```

```{r BRMS model COTS}
library(brms)
library(emmeans)
library(tidybayes)
library(ggdist)
library(ggokabeito)
library(tidyverse)
library(stringr)
dfmod = dfmod %>% mutate(MaxCOTS = replace(MaxCOTS, MaxCOTS == 0,0.001),
                         MeanCOTS = replace(MeanCOTS, MeanCOTS == 0,0.001))
  
hist(dfmod$MaxCOTS)
hist(dfmod$MeanCOTS)

m3priors = brms::get_prior(formula = MeanCOTS ~ ACTION*Outbreak +
                             (1|SECTOR/Reef),data=dfmod, family="gamma")

mod.brm.3 = brms::brm(formula = MeanCOTS ~ ACTION*Outbreak + (1|SECTOR/Reef),
                      data=dfmod, family="gamma", sample_prior = T,
                    prior = m3priors,
                    warmup = 400, iter = 4000, chains = 3, cores = 3, thin=5,
                    control = list(adapt_delta = 0.85))

m3priorsb = brms::get_prior(formula = MeanCOTS ~ ACTION*Outbreak +
                             (1|Reef),data=dfmod, family="gamma")

mod.brm.3b = brms::brm(formula = MeanCOTS ~ ACTION*Outbreak + (1|Reef),
                      data=dfmod, family="gamma", sample_prior = T,
                    prior = m3priorsb,
                    warmup = 600, iter = 6000, chains = 3, cores = 3, thin=5,
                    control = list(adapt_delta = 0.85))

m4priors = brms::get_prior(formula = MeanCOTS ~ SECTOR*Outbreak +
                             (1|Reef),data=dfmod, family="gamma")

mod.brm.4 = brms::brm(formula = MeanCOTS ~ SECTOR*Outbreak + (1|Reef),
                      data=dfmod, family="gamma", sample_prior = T,
                    prior = m4priors,
                    warmup = 400, iter = 4000, chains = 3, cores = 3, thin=5,
                    control = list(adapt_delta = 0.85))

brms::loo(mod.brm.3, mod.brm.3b)


mod.emCOTS = mod.brm.4 %>% 
  emmeans(~ SECTOR | Outbreak,epred = TRUE, re_formula = NA, level = .90)
mod.emcoral = mod.brm.2 %>% 
  emmeans(~ SECTOR | Outbreak,epred = TRUE, re_formula = NA, level = .90)

mod.em4.2 = mod.em4 %>% filter(!(SECTOR=="CB" & Outbreak =="1")) %>%
  mutate(SECTOR = factor(SECTOR, levels = c("SW", "CL", "IN", "CA", "TO", "CB", "CU")))
```

### Plot Model Outcomes

```{r Figure 3 - BRMS Model OUtcomes}
# Coral Plot
p.mod2.2 = ggplot(mod.em2.2,
                aes(y =SECTOR, x = .value,fill =ACTION2,colour = ACTION2)) +
  stat_pointinterval(position = position_dodge(width = .4, preserve = "single"),.width = c(0.66, 0.9)) +
  stat_slab(normalize = "panels",slab_alpha=0.8, slab_size=0.5) +
  # stat_halfeye(slab_alpha = 0.5, normalize = "panels",.width = c(0.66, 0.9)) +
  geom_vline(xintercept = 0, linetype="dashed") +
  scale_colour_okabe_ito(guide="none",order = c(1,4,3,2,8)) +
  scale_fill_okabe_ito(guide="none",order = c(1,4,3,2,8)) +
  scale_y_discrete(limits=rev) +
  scale_alpha_manual(values=c(0.4,0.8)) +
  scale_x_continuous(label=scales::percent) +
  coord_cartesian(xlim = c(-1,1)) +
  labs(x = "Relative % Change in Coral Cover",
       y = "Sector", fill = "Management Action", colour = "Management Action") +
  # theme_clean() +
  theme_bw() +
  ggforce::facet_col(vars(ACTION),  scales = "free", space="free") +
  # facet_wrap(~Outbreak, ncol = 2) +
  theme(legend.position = "none",axis.title.y = element_blank(), 
        # axis.text.y = element_blank()
        )
#COTS Plot
p.mod4.2 = ggplot(mod.em4.2,
                aes(y =SECTOR, x = .value,fill =ACTION2,colour =ACTION2)) +
  geom_vline(xintercept = c(0,0.1,0.22,1), linetype="dashed") +
  stat_pointinterval(position = position_dodge(width = .4, preserve = "single"),.width = c(0.66, 0.9)) +
  stat_slab(normalize = "xy", scale=0.7, slab_alpha=0.8, slab_size=0.5) +
  # stat_halfeye(slab_alpha = 0.5, normalize = "panels",.width = c(0.66, 0.9)) +
  # geom_vline(xintercept = 0, linetype="dashed") +
  scale_colour_okabe_ito(order = c(1,4,3,2,8)) +
  scale_fill_okabe_ito(order = c(1,4,3,2,8)) +
  guides(fill=guide_legend(nrow=1,byrow=TRUE), colour=guide_legend(nrow=1,byrow=TRUE))+
  coord_cartesian(xlim=c(0,5)) +
  scale_y_discrete(limits=rev) +
  scale_x_sqrt(breaks = c(0.1, 1,3)) +
  # scale_alpha_manual(values=c(0.4,0.8), guide="none") +
  # scale_x_continuous(label=scales::percent) +
  labs(x = "COTS Density (COTS/Tow)",
       y = "Sector", fill = "Action", colour = "Action") +
  # theme_clean() +
  facet_grid(vars(ACTION),  scales = "free", space="free") +
  ggforce::facet_col(vars(ACTION),  scales = "free", space="free") +
  theme_bw() +
  # facet_wrap(~SECTOR, ncol = 1, scales = "free") +
  theme(legend.position = "bottom")


g=ggpubr::ggarrange(p.mod4.2, p.mod2.2,nrow = 1, widths = c(1.2,1), common.legend = T, legend="bottom", align="h")
ggsave("Figures/Figure3.2.pdf", plot = g, device = "pdf", 
       width = 6, height = 7, dpi=300)
ggsave("Figures/Figure3.2.svg", plot = g, device = "svg", 
       width = 6, height = 7, dpi=300)
ggsave("Figures/Figure3.2.png", plot = g, device = "png", 
       width = 6, height = 7, dpi=300)
```

## Figure 4 - Time Series

```{r Figure 4  - Time Series}
secorder2 = c("CG", "PC", "CU", "WH", "PO", "CL","SW", "CA","IN", "TO", "CB")
secorderlabs = c("Cape Grenville", "Princess Charlotte Bay", "Cape Upstart", "Whitsundays", "Pompey", "Cooktown / Lizard Island", "Swain",  "Cairns","Innisfail", "Townsville", "Capricorn Bunker")

df.dist.point = data.frame(SECTOR2 = factor(c("CA", "CL", "CL", "CL", "IN"),levels = secorder2, labels=secorderlabs), 
                           Type = c("BL", "CY", "CY", "BL", "BL"), RelYear = c(5,4,6,6,3))

        
pTime.SEC = ggplot(data=df.reef.time %>% filter(!Timing=="Noh Culling" & Outbreak==2 & !SECTOR == "CU"),
               aes(x=RelYear, y=RelChange.Year, 
                             fill = ACTION, colour=ACTION)) + 
  geom_hline(yintercept = 0, linetype="dashed") +
  # geom_point(data = df.reef.time %>% filter(!Timing=="Noh Culling" & Outbreak==2 & !SECTOR == "CU" & Shape=="outlier"),
  #            shape=21,colour = "black") +
  geom_point(data=df.reef.time %>% filter(!Timing=="Noh Culling" & Outbreak==2 & !SECTOR == "CU"))+
  geom_point(data=df.dist.point, aes(x=RelYear, y=.8), fill = "black", colour="black", position = position_dodge2(width=0.2)) +

  geom_smooth(data=filter(df.reef.time, !ACTION %in% c("Prevent")& Outbreak==2  & !SECTOR == "CU" & !Timing=="Noh Culling"),
              method = "gam",formula = y ~ s(x, bs = "cs", fx = TRUE, k = 4)) +
   coord_cartesian(xlim=c(0,6), ylim = c(-1,1)) +
  scale_colour_okabe_ito(order = c(1,4,3,2)) +
  scale_fill_okabe_ito(order = c(1,4,3,2)) +
  scale_y_continuous(labels = scales::percent) +
  labs(x = "Years since start of outbreak 4", y="Relative Change in coral cover (%)", 
       fill= "Management \nObjective", colour="Management \nObjective") +
  # facet_grid(vars(ACTION), vars(SECTOR2), drop=TRUE, scales= "free") +
  facet_wrap(~SECTOR2, ncol = 2) +
  theme_bw() + theme(legend.position = "bottom", strip.text.y = element_text("ACTION"))

pTime.ACTION = ggplot(data=df.reef.time %>% filter(!Timing=="Noh Culling" & Outbreak==2 & !SECTOR == "CU"),
               aes(x=RelYear, y=RelChange.Year, 
                             fill = ACTION, colour=ACTION)) + 
  geom_hline(yintercept = 0, linetype="dashed") +
  geom_point(data=df.reef.time %>% filter(!Timing=="Noh Culling" & Outbreak==2 & !SECTOR == "CU"))+
  geom_smooth(data=filter(df.reef.time, !ACTION %in% c("Prevent")& Outbreak==2  & !SECTOR %in% c("CU") & RelYear <=6),
              method = "gam",formula = y ~ s(x, bs = "cs", fx = TRUE, k = 4)) +
  coord_cartesian(xlim=c(0,6), ylim = c(-1,1)) +
  scale_colour_okabe_ito(order = c(1,4,3,2,5,6)) +
  scale_fill_okabe_ito(order = c(1,4,3,2,5,6)) +
  scale_y_continuous(labels = scales::percent) +
  labs(x = "Years since start of outbreak 4", y="Relative Change in coral cover (%)", 
       fill= "Management \nObjective", colour="Management \nObjective") +
  facet_wrap(~ACTION, nrow = 1) +
  theme_bw() + theme(legend.position = "bottom")


  theme_bw() + theme(legend.position = "bottom")

g = egg::ggarrange(pTime.ACTION + theme(legend.position = "none"),
                   pTime.SEC + theme(legend.title.align = 0.5) , ncol = 1, heights = c(0.5,1))


ggsave("Figures/Figure4.3.pdf", plot = g, device = "pdf", 
       width = 4, height = 9, dpi=300)
ggsave("Figures/Figure4.3.svg", plot = g, device = "svg", 
       width = 4, height = 9, dpi=300)
ggsave("Figures/Figure4.3.png", plot = g, device = "png", 
       width = 5, height = 9, dpi=300)

```

```{r Figure S4 - Sector Time Series - Reef Level}
temp.dat = df.reef.time %>% group_by(Reef, Outbreak) %>%
              mutate(label=if_else(Year==max(Year), as.character(Reef), NA_character_),
                     Nsurveys = n()) %>%
              filter(!Timing=="Noh Culling" & Nsurveys > 2 &
                       # Reef.ID %in% c("17-051","17-044") &
                                                      Outbreak==2 & !SECTOR == "CU")
pTime.SECReef = ggplot(data=temp.dat,
               aes(x=RelYear, y=RelChange.Year, 
                             fill = ACTION, colour=ACTION, shape=Reef)) + 
  geom_hline(yintercept = 0, linetype="dashed") +
  geom_line() +
  # geom_point(shape=21)+

  # geom_point(data=df.dist.point, aes(x=RelYear, y=.8), fill = "black", colour="black", position = position_dodge2(width=0.2)) +
  # geom_smooth() +
  # geom_smooth(method = "gam",formula = y ~ s(x,  k = 3), alpha=0.2, size=0.5) +
    geom_label_repel(aes(label=label),vjust=0, na.rm = T, fill="white", colour="black", size=2, max.overlaps = 15) +
  coord_cartesian(xlim=c(0,7),) +
 scale_colour_okabe_ito(order = c(1,4,3,2,6)) +
  scale_fill_okabe_ito(order = c(1,4,3,2,6)) +
  scale_y_continuous(labels = scales::percent) +
  labs(x = "Years since start of outbreak 4", y="Relative Change in coral cover (%)", 
       fill= "Management", colour="Management \nObjective") +
  facet_wrap(~SECTOR2, ncol = 2, scales = "free") +
  theme_bw() + theme(legend.position = "bottom")
ggsave("Figures/FigureS6.pdf", plot = pTime.SECReef, device = "pdf", 
       width = 8, height = 10, dpi=300)
```

## Figure 5 - Annual Change Model

```{r Fit BRMS Annual Mod}
library(tidybayes)
library(emmeans)
m.ann.priors = brms::get_prior(formula = Change.Ann ~ Effort.Cat +
                             (1|SECTOR) ,data=dfmod.perc, family="gaussian")

mod.brm.ann = brms::brm(formula = Change.Ann ~ Effort.Cat + (1|SECTOR) ,
                    data=dfmod.perc, family="gaussian", sample_prior = T,
                    prior = m.ann.priors, seed = 123,
                    warmup = 5000, iter = 22000, chains = 3, cores = 3, thin=5,
                    control = list(max_treedepth=12,adapt_delta = 0.9))
brms::conditional_effects(mod.brm.ann)

# Plot
mod.em.ann = mod.brm.ann %>% 
  emmeans(~ Effort.Cat,epred = TRUE, re_formula = NA) %>% 
  gather_emmeans_draws() 

mod.em.annComp = mod.brm.ann %>% 
  emmeans(~ Effort.Cat,epred = TRUE, re_formula = NULL, level=0.9) %>% 
  gather_emmeans_draws()


mod.em.ann.pairs = 
  mod.brm.ann %>% 
  emmeans(~ Effort.Cat,epred = TRUE, re_formula = NULL,type="response", level=0.9) %>%
  pairs() %>% print() %>% mutate(level=0.9)
mod.em.ann.est = 
  mod.brm.ann %>% 
  emmeans(~ Effort.Cat,epred = TRUE, re_formula = NULL,type="response", level=c(0.9)) %>%
  print() 

write.csv(bind_rows(mod.em.ann.est, mod.em.ann.pairs), file = "emmeans.annualchange.csv")
```

```{r Figure 5 - Annual Change}
p.mod.ann = ggplot(mod.em.annComp,aes(y =Effort.Cat, x = .value, fill =Effort.Cat,colour = Effort.Cat)) +
  # geom_rect(aes(xmin=-Inf, xmax =Inf, ymin=3.8,ymax=5), colour = "grey",fill="grey", alpha=0.8, size=0) + 
  annotate(geom = "rect", xmin = -Inf, xmax = Inf, ymin = 3.8, ymax = 5, size=0,
            color = "grey",fill="grey", alpha = 0.5) +
  stat_pointinterval(position = position_dodge(width = .4, preserve = "single"),.width = c(0.66, 0.9)) +
  stat_slab(normalize = "panels",slab_alpha=0.8, slab_size=0.5) +
  # stat_halfeye(slab_alpha = 0.5, normalize = "panels",.width = c(0.66, 0.9)) +
  geom_vline(xintercept = 0, linetype="dashed") +
  scale_colour_brewer(palette = "Spectral",guide="none",direction = -1) +
  scale_fill_brewer(palette = "Spectral",guide="none", direction = -1) +
  scale_y_discrete(limits=rev,labels = rev(c("No COTS\nOutbreaks", "Above median\nculling effort",
                                             "Below median\nculling effort", "No culling\neffort"))) +
  scale_x_continuous(label=scales::percent, limits = c(-0.08,0.08)) +
  labs(x = "Annual % change in coral cover",
       y = "Culling effort", fill = "Management Action", colour = "Management Action") +
  # theme_clean() +
  theme_bw(base_size = 12) +
  # facet_wrap(~Outbreak, ncol = 2) +
  theme(legend.position = "bottom") 


ggsave("Figures/CullingEffort.png", p.mod.ann, device = "png", width=5.5, height = 5)
ggsave("Figures/CullingEffort.pdf", p.mod.ann, device = "pdf", width=5.5, height = 5)

```

## Figure S5 Disturbance Plot

```{r PLot Disturbance Time Series}
p.dist = ggplot(df.DECLINE.DIST.reef %>% filter(domain_name != "Whitsundays" & !DISTURBANCE_TYPE  %in% c("Unknown", "Disease")), 
                aes(x=report_year,y = PercAffected, fill = DISTURBANCE_TYPE)) +
  geom_rect(data=lag.plot %>% filter(domain_name != "Whitsundays"), 
            aes(xmin = Start1-0.5, xmax=Stop1+0.5, ymin=-Inf, ymax=Inf, x=NULL, y=NULL),
            fill="grey55", alpha =0.5) +
  geom_rect(data=lag.plot %>% filter(domain_name != "Whitsundays"), 
            aes(xmin = Start2-0.5, xmax=Stop2+0.5, ymin=-Inf, ymax=Inf, x=NULL, y=NULL),
            fill="grey55", alpha =0.8) +
  geom_col() +
  
  facet_wrap(~domain_name, ncol = 2) +
  scale_fill_manual(values = c("Bleaching"="darkorange", "COTS" = "maroon4", "Disease" = "darkolivegreen3",
                               "Flood"="burlywood4", "Storm" = "dodgerblue2", "Unknown" = "grey")) +
  theme_bw() + labs(x="Year", y= "Percent of reefs affected", fill = "Disturbance") +
  scale_y_continuous(labels = scales::percent, limits = c(0,1)) +
  coord_cartesian(xlim=c(1990,2022)) +
  theme(legend.position = "right") 

ggsave("DisturbancePlot.png", plot = p.dist, device = "png", width = 6, height = 8, dpi = 300)
ggsave("DisturbancePlot.pdf", plot = p.dist, device = "pdf", width = 6, height = 8, dpi = 300)
```


```{r Plot % affected}
library(lemon)
shift_legend2 <- function(p) {
  # ...
  # to grob
  gp <- ggplotGrob(p)
  facet.panels <- grep("^panel", gp[["layout"]][["name"]])
  empty.facet.panels <- sapply(facet.panels, function(i) "zeroGrob" %in% class(gp[["grobs"]][[i]]))
  empty.facet.panels <- facet.panels[empty.facet.panels]

  # establish name of empty panels
  empty.facet.panels <- gp[["layout"]][empty.facet.panels, ]
  names <- empty.facet.panels$name
  # example of names:
  #[1] "panel-3-2" "panel-3-3"

# now we just need a simple call to reposition the legend
  reposition_legend(p, 'center', panel=names)
}


p = ggplot(df.reef.dist.list, aes(x=DISTURBANCE_TYPE, y=Avg.Loss, alpha=Outbreak, fill=DISTURBANCE_TYPE)) +
  geom_col(position = position_dodge(), colour ="grey55")+
  geom_errorbar(aes(ymin=Avg.Loss-se.Loss, ymax=Avg.Loss+se.Loss), width=.2,
                 position=position_dodge(1),colour ="grey25" ) +
  scale_fill_manual(values = c("Bleaching"="darkorange", "COTS" = "maroon4", "Disease" = "darkolivegreen3",
                               "Flood"="burlywood4", "Storm" = "dodgerblue2", "Unknown" = "grey")) +
  scale_alpha_manual(values = c(0.5,1)) +
  facet_wrap(~domain_name, ncol = 2) +
  theme_bw() + 
  theme(legend.position = "right", legend.direction = "vertical", legend.box = "horizontal") + 
  labs(x= "Disturbance", fill = "Disturbance", y = "Average % Coral Loss / Survey")

# shift_legend2(p)
# shift_legend2(p.dist)

g= ggpubr::ggarrange(shift_legend2(p.dist), shift_legend2(p), labels = c("A", "B"))

ggsave("DisturbancePlot.png", plot = g, device = "png", width = 9, height = 8, dpi = 300)
ggsave("DisturbancePlot.pdf", plot = g, device = "pdf", width = 9, height = 8, dpi = 300)
````
