# Supplementary material for: Protecting Great Barrier Reef resilience through effective management of crown-of-thorns starfish outbreaks
Source: PLoS One. 2024 Apr 24;19(4):e0298073. doi: 10.1371/journal.pone.0298073 (PMC11042723; doi:10.1371/journal.pone.0298073)
Supplement: S2 Appendix — Detailed code for data wrangling (“Coral Protection Outcomes_Wrangle.Rmd”) as well as analysis and figure generation (“Coral Protection Outcomes_FinguresAnalysis.Rmd”). Outputs from the data wrangling step to be used in the analysis script are included in the “CoralProtection.Rdata” file. (ZIP) [file pone.0298073.s002.zip › Coral Protection Outcomes_Wrangle.Rmd]

---
title: "Coral Outcomes Paper - Data Wrangle"
author: "Samuel Matthews"
date: "2024-02-12"
output: html_document
---

Includes all steps to wrangle data from raw format to those used in the analysis script.

```{r Load}

# library(Brobdingnag)
library(tidyverse)
# dat.RHIS = read.csv("Data/RHIS.csv") %>% 
#   mutate(Date = as.Date(Date, format = "%d/%m/%Y"),
#          YrQtr = zoo::as.yearqtr(Date),
#          Month = lubridate::month(Date),
#          YearC = lubridate::year(Date),
#          Year = ifelse(Month<7, YearC, YearC+1),
#          HY = ifelse(Month<7,YearC+0.25, YearC+0.75)) %>% select(-Site.Name) %>%
#   rename(Site.Name = COTS.Cull.Site)
dat.CULL = read.csv("Data/Cull_AllTime_updated.csv") %>% 
  mutate(Reef = Reef.Name,
         Date = as.Date(Survey.date, format = "%d/%m/%Y"),
         YrQtr = zoo::as.yearqtr(Date),
         Month = lubridate::month(Date),
         YearC = lubridate::year(Date),
         Year = ifelse(Month<7, YearC, YearC+1),
         HY = ifelse(Month<7,YearC+0.25, YearC+0.75)) %>%
  filter(!Year == 2023)
dat.MANT = read.csv("Data/MantaTow_updated.csv")  %>% 
  mutate(Date = as.Date(Tow.Date, format = "%d/%m/%Y"),
         YrQtr = zoo::as.yearqtr(Date),
         Month = lubridate::month(Date),
         YearC = lubridate::year(Date),
         Year = ifelse(Month<7, YearC, YearC+1),
         HY = ifelse(Month<7,YearC+0.25, YearC+0.75)) %>%
  filter(!Year == 2023)
dat.REEF = read.csv("Data/Reefs.csv")
dat.AIMSHC <- read.csv("Data/AIMS_ModelledCoralCover_Sector.csv", header = T)
dat.AIMS = read.csv("Data/AIMS_ModelledCoralCover_Reef.csv")
dat.AIMSRef = readxl::read_excel("Data/AIMS-Reef_Reference.xlsx") %>% rename(Reef_Name = AIMS_REEF_NAME)
dat.AIMS = dat.AIMS %>% left_join(dat.AIMSRef)%>%
  rename(Year = report_year)
```

```{r Wrangle}
# Recreate the AIMS graphic but inserting FMP and Control program data for the COTS component
# FMP and COntrol program data will be excluded from the coral component
# Plot trajectories for sector as a whole and also by restricting to reefs that have 
# some history of COTS populations

# Find AIMS Reefs
reefs.AIMS = dat.MANT %>% filter(!SHELF=="" &!SECTOR=="TS") %>%
  group_by(Reef, Reef.ID,REEF_NAME,SECTOR) %>%
  summarise(noSurveys = length(unique(REPORT_YEAR)),
            MnCOTS = round(mean(COTS.Observed, na.rm = T),5)) #%>%
  # filter(noSurveys >5) #%>% 
  # pull(Reef.ID) %>% factor()
reefs.COTS = reefs.AIMS %>% filter(MnCOTS >0)
sec.COTS = c("CL", "CA", "IN", "TO", "CU", "WH","CB", "SW")

secorder = dat.MANT %>% filter(!SHELF=="" &!SECTOR=="TS") %>% 
  group_by(Reef, SECTOR) %>% summarise(yLat = mean(Start.Lat, na.rm = T)) %>%
  group_by(SECTOR) %>% summarise(Lat = mean(yLat, na.rm=T)) %>%
  arrange(-Lat) %>% pull(SECTOR) %>% factor()


lag = data.frame(SECTOR = secorder, lag = c(4,4,0,2,4,4,5,9,9,0,0),
                 Start1 = c(1999, 1999, 1994,1996,1997,1999,2000,2002,2004,1995,2005),
                 Stop1 = c(2005,2005,2000,2002,2003,2006,2008,2009,2010,2004,2005),
                 Start2 = c(2013,2013, 2011,2012, 2014,2017,2018, 2019,2019, 2017,2018),
                 Stop2 = c(2020,2020,2016,2017,2019,2022,2023,2025,2025,2024,2025),
                 ACTION = c("No Action", "No Action", "Too Late - Negligible Action",
                            "Too Late - Insufficient Resources", "Too Late - Insufficient Resources", 
                            "In Time - Adequate Resources", "Pre-Emptive","Pre-Emptive","No Action", 
                            "Too Late - Negligible Action","In Time - Adequate Resources")) %>%
  mutate(ACTION = factor(ACTION,levels = c("Too Late - Negligible Action","Too Late - Insufficient Resources",
                                           "In Time - Adequate Resources","Pre-Emptive","No Action")))
lag.11 <- data.frame(SECTOR = secorder,
                     Start1 = c(NA,NA,1994,1998,1997,1998,2002,NA,NA,1992,2000),
                     Stop1 = c(NA,NA,2001,2002,2004,2008,2009,NA,NA,2006,2005),
                     Start2 = c(NA,NA,2011,2013,2015,2016,2020,NA,NA,2016,2018),
                     Stop2 = c(NA,NA,2018,2017,2021,2022,2022,NA,NA,2022,2022),
                     ACTION = c("No Action", "No Action", "No Action",
                                "Protect", "Protect",
                                "Suppress", "Prevent","Prevent","No Action",
                                "No Action","Suppress"))
lag.11 <- lag.11 %>% mutate(ACTION = factor(ACTION,levels = c("No Action","Protect","Suppress","Prevent")))


df.HC.reef = dat.MANT %>% 
  filter(Reef.ID %in% reefs.AIMS$Reef.ID & Source =="AIMS") %>%
  # filter(Source == "AIMS") %>%
  group_by(Reef, Year, VoyageVessel) %>% 
  summarise(Mean_COTS = mean(COTS.Observed),
            Mean_HC = mean(HCNumber, na.rm = T),
            SECOTS = sd(COTS.Observed)/sqrt(n()),
            SE_HC = sd(HCNumber)/sqrt(n()),
            nReefs = n()) %>% 
  left_join(select(reefs.AIMS, Reef, SECTOR)) %>%
  group_by(Reef) %>% 
  mutate(SECTOR = factor(SECTOR, levels=sec.COTS),
         RollMean_HC = zoo::rollmean(Mean_HC,k=2,fill = NA,align="center")) %>%
  filter(!is.na(SECTOR))


df.HC.AIMS = df.HC.reef %>% left_join(dat.AIMS)

# Coral Cover change reef level
#Using AIMS
df.HCreefcomp1 = df.HC.AIMS %>%
  left_join(lag.11) %>%
   mutate(Outbreak = ifelse(Year>=Start2 & Year<= Stop2,2,
                              ifelse(Year>=Start1 & Year<= Stop1,1,0))) %>%
  filter(!Outbreak==0 & !is.na(Outbreak)) %>%
  filter(!Outbreak==0) %>%
  group_by(SECTOR,ACTION,Reef, Outbreak) %>% top_n(1, Year) %>% mutate(StartStop = "Stop")
df.HCreeftemp = df.HC.AIMS %>%
  left_join(lag.11) %>%
  mutate(Outbreak = ifelse(Year>=Start2 & Year<= Stop2,2,
                              ifelse(Year>=Start1 & Year<= Stop1,1,0))) %>%
  filter(!Outbreak==0 & !is.na(Outbreak)) %>%
  group_by(SECTOR,ACTION,Reef, Outbreak) %>% top_n(1, -Year)%>% mutate(StartStop = "Start")
# df.HCreefcomp =bind_rows(df.HCreefcomp1, df.HCreeftemp) %>%
#   # mutate(HCRoll = ifelse(is.na(RollMean_HC), Mean_HC, RollMean_HC)) %>%
#   select(SECTOR,ACTION, Reef, Outbreak,StartStop, mean) %>%
#   spread(StartStop,mean) %>%
#   mutate(Change = Stop-Start,
#          RelChange = Change/Start,
#          SECTOR = factor(SECTOR, levels=secorder))

df.HCreefcomp =bind_rows(df.HCreefcomp1, df.HCreeftemp) %>%
  # mutate(HCRoll = ifelse(is.na(RollMean_HC), Mean_HC, RollMean_HC)) %>%
  select(SECTOR,ACTION, Reef, Outbreak,StartStop,Year, mean) %>% 
  # filter(Outbreak==2) %>%
  pivot_wider(names_from = StartStop, values_from = c(mean, Year)) %>%
  mutate(Change = mean_Stop-mean_Start,
         Years = Year_Stop-Year_Start,
         RelChange = Change/mean_Start,
         Change.Ann = Change/Years,
         RelChange.Ann = RelChange/Years,
         SECTOR = factor(SECTOR, levels=secorder))

df.reef = dat.MANT %>% filter(Reef.ID %in% reefs.AIMS$Reef.ID) %>%
  group_by(Reef, Year, VoyageVessel) %>% 
  summarise(Mean_COTS = mean(COTS.Observed),
            Mean_HC = mean(HCNumber, na.rm = T),
            SECOTS = sd(COTS.Observed)/sqrt(n()),
            SE_HC = sd(HCNumber)/sqrt(n()),
            nReefs = n()) %>% 
  left_join(select(reefs.AIMS, Reef, SECTOR)) %>%
  group_by(Reef) %>% 
  mutate(SECTOR = factor(SECTOR, levels=sec.COTS),
         RollMean_HC = zoo::rollmean(Mean_HC,k=2,fill = NA,align="center")) %>%
  filter(!is.na(SECTOR)) %>%
  group_by(Reef, Year) %>% top_n(1,Mean_COTS)

# Outbreak 1 vs 2
df.comp2 = dat.MANT %>% filter(Reef.ID %in% reefs.AIMS$Reef.ID) %>%
  group_by(Reef, Year, VoyageVessel) %>% 
  summarise(Mean_COTS = round(mean(COTS.Observed),3)) %>%
  left_join(select(reefs.AIMS, Reef, SECTOR)) %>%
  group_by(Reef, SECTOR, Year) %>%
  summarise(Max_COTS = max(Mean_COTS)) %>%
  left_join(lag.11) %>%
  mutate(Outbreak = ifelse(Year>=Start2 & Year<= Stop2,2,
                              ifelse(Year>=Start1 & Year<= Stop1,1,0)),
         IsOutbreak = ifelse(Max_COTS >0.11,1,0)) %>%
  filter(!Outbreak==0 & !is.na(Outbreak)) %>%
  group_by(SECTOR,ACTION, Reef, Outbreak) %>%
  summarise(MeanCOTS = round(mean(Max_COTS),3),
            MaxCOTS = max(Max_COTS),
            SECOTS = sd(Max_COTS)/sqrt(n()),
            nYears = n(),
            nOut = sum(IsOutbreak),
            PropOut = mean(IsOutbreak)) %>%
  mutate(SECTOR = factor(SECTOR, levels=secorder)) %>%
  group_by(Reef) %>% mutate(nOutbreaks= n()) #%>%
```

## AIMS Coral Cover Data

This is using the sector-wide LTMP coral cover estimates.
```{r AIMS Sector-wide coral cover estimate}
#Removing regions that we are not plotting
dat.AIMSHC.trim <- dat.AIMSHC %>% #filter(!domain_name %in% c("CG", "PC", "PO")) %>%
  mutate(domain_name = factor(domain_name)) %>%
  rename(median_HC = median, lower_HC_CI = lower, upper_HC_CI = upper, mean_HC = mean) %>%
  mutate(median_HC = median_HC*100, lower_HC_CI = lower_HC_CI*100, upper_HC_CI = upper_HC_CI*100, mean_HC = mean_HC*100)

dat.AIMS = read.csv("Data/AIMS_ModelledCoralCover_Reef.csv")
dat.AIMSRef = read.csv("Data/AIMS-Reef_Reference.csv") %>% rename(Reef_Name = AIMS_REEF_NAME)
dat.AIMS = dat.AIMS %>% left_join(dat.AIMSRef)
dat.AIMSHC.trim2 = dat.AIMS %>% #filter(!domain_name %in% c("CG", "PC", "PO")) %>%
  mutate(domain_name = factor(SECT_NAME.1)) %>%
  rename(median_HC = median, lower_HC_CI = lower, upper_HC_CI = upper, mean_HC = mean) %>%
  mutate(median_HC = median_HC*100, lower_HC_CI = lower_HC_CI*100, upper_HC_CI = upper_HC_CI*100, mean_HC = mean_HC*100)

 # Merging data to create a dataset that can be used to plot the reefs surveyed, and their COTS density during each outbreak.

# Creating a merged dataset that shows the maxCots at each reef categorised by outbreak year.
#This will be used to create the map figure showing the intensity of COTS per out break at each reef and whether culling was performed

#Now uses new lag
df.MAP = df.HC.reef %>%
  left_join(dat.REEF, by = c("Reef"="Reef.Name")) %>%
  left_join(lag.11) %>%
  mutate_at(vars(Start1, Stop1, Start2, Stop2), ~replace_na(., 0)) %>%
  mutate(Outbreak = ifelse(Year>=Start1 & Year<= Stop1,3,
                           ifelse(Year>=Start2 & Year<= Stop2,4,0))) %>%
  filter(!Outbreak==0) %>%
  group_by(Reef, Outbreak) %>%
  filter(Mean_COTS == max(Mean_COTS)) %>% #finding the greatest mean COTS across all years w/in each outbreak
  distinct(Mean_COTS, .keep_all = T) %>% #removing all reefs by year sampled that are duplicate zeros
  mutate(Culled = if_else(Reef %in% dat.CULL$Reef.Name, "Y", "N")) %>% #adding variable that denotes if culling was performed there
  #mutate(ACTION = gsub("No Action", "No/Neg Action", ACTION)) %>% #renaming the mgmt action variable categories
  mutate(ACTION = gsub("Too Late - Negligible Action", "No Action", ACTION)) %>%
  mutate(ACTION = gsub("Too Late - Insufficient Resources", "Protect", ACTION)) %>%
  mutate(ACTION = gsub("In Time - Adequate Resources", "Suppress", ACTION)) %>%
  mutate(ACTION = gsub("Pre-Emptive", "Prevent", ACTION)) %>%
  rename(max.Mean_COTS = Mean_COTS) %>% #clarifying this is the max.Mean COTS from a reef
  select(Reef, X_COORD, Y_COORD, max.Mean_COTS, ACTION, Outbreak, Culled, SECTOR) %>%
  mutate(ACTION = as.factor(ACTION), Outbreak = as.factor(Outbreak), Culled = as.factor(Culled))

df.MAP <- df.MAP %>% filter(!SECTOR == "WH")
#write.csv(df.MAP, "data/COTS_Cull_mappingv3.csv", row.names = FALSE)

#Merging the COTS density data from manta Tows with the sector wide estimates of coral cover.
#The COTS numbers are the max average number of COTS observed at a given reef for a given year. This was done because some reefs were surveyed
#multiple times in one year. So were picking the greater average COTS density for 

df.MANT.trim <- dat.MANT %>% filter(Reef.ID %in% reefs.AIMS$Reef.ID) %>%
  group_by(Reef, Year, VoyageVessel) %>% 
  summarise(Mean_COTS = mean(COTS.Observed)) %>%
  left_join(select(reefs.AIMS, Reef, SECTOR)) %>%
  #add in non_AIMS data
  group_by(Reef, SECTOR, Year) %>%
  summarise(Max_COTS = max(Mean_COTS)) %>%
  group_by(SECTOR, Year) %>%
  summarise(MeanCOTS = round(mean(Max_COTS),3),
            SECOTS = sd(Max_COTS)/sqrt(n()),
            nReefs = n()) %>%
  mutate(SECTOR = factor(SECTOR, levels=sec.COTS),
         COTSAxis = MeanCOTS) %>%
  filter(!is.na(SECTOR)) %>% group_by(SECTOR) %>%
  mutate(maxCOTSAxis = ceiling(max(COTSAxis,na.rm = T)))

dat.AIMSHC.trim.join <- dat.AIMSHC.trim %>% select(domain_name, report_year, variable, median_HC, mean_HC, lower_HC_CI, upper_HC_CI) %>%
  group_by(domain_name) %>%
  arrange(report_year, .by_group = T)


df.MERGED <- left_join(df.MANT.trim, dat.AIMSHC.trim.join, by = c('Year'='report_year', 'SECTOR'='domain_name'))
```

## Figure S5 - Disturbance

Defining criteria and filtering to select disturbances for each sector
The criteria will be: 1) a sector mus experience a >= 3% decline in absolute coral cover (absolute, so it CC = 30%, this represents a 10% decline)
2) If there is a disturbance listed during a 3% decline year, more than 20% of reefs surveyed in that sector must have been affected that year.

```{r Disturbance Data}
#Importing data
dat.DIST <- read.csv("Data/Disturbances_manta.csv") 
reefs.Ref <- read.csv("Data/Aims-Reef_Reference.csv") %>% 
  rename(SECT_NAME_abv = SECT_NAME.1)


###
#Plotting ALL DISTURBANCES across ALL REEFS
df.DIST <- dat.DIST %>%
  left_join(reefs.Ref, by = c("AIMS_REEF_NAME")) %>%
  mutate(DISTURBANCE_TYPE=replace(DISTURBANCE_TYPE, DISTURBANCE_TYPE=="m","u")) %>% #said these need to be changed to unknown in the email
  filter(!SECT_NAME_abv %in% c("Outside AIMS field sectors","PO","CG","PB")) %>%
  filter(!DISTURBANCE_TYPE == "n") %>%
  mutate(DISTURBANCE_TYPE = gsub(".*\\b[b]\\b.*", "Bleaching", DISTURBANCE_TYPE)) %>%
  mutate(DISTURBANCE_TYPE = gsub(".*\\b[c]\\b.*", "COTS", DISTURBANCE_TYPE)) %>%
  mutate(DISTURBANCE_TYPE = gsub(".*\\b[d]\\b.*", "Disease", DISTURBANCE_TYPE)) %>%
  mutate(DISTURBANCE_TYPE = gsub(".*\\b[f]\\b.*", "Flood", DISTURBANCE_TYPE)) %>%
  mutate(DISTURBANCE_TYPE = gsub(".*\\b[n]\\b.*", "None", DISTURBANCE_TYPE)) %>%
  mutate(DISTURBANCE_TYPE = gsub(".*\\b[s]\\b.*", "Storm", DISTURBANCE_TYPE)) %>%
  mutate(DISTURBANCE_TYPE = gsub(".*\\b[u]\\b.*", "Unknown", DISTURBANCE_TYPE)) %>%
  mutate(DISTURBANCE_TYPE=as.factor(DISTURBANCE_TYPE)) %>%
  #filter(REPORT_YEAR > 1990) %>%
  group_by(SECT_NAME_abv, REPORT_YEAR, DISTURBANCE_TYPE) %>%
  distinct(AIMS_REEF_NAME,REEF_NAME, REPORT_YEAR, DISTURBANCE_TYPE)

ggplot(df.DIST, aes(x=REPORT_YEAR, fill = DISTURBANCE_TYPE)) +
  geom_histogram(binwidth=1) +
  facet_wrap(~SECT_NAME_abv) +
  scale_fill_manual(values = c("Bleaching"="darkorange", "COTS" = "maroon4", "Disease" = "darkolivegreen3",
                               "Flood"="burlywood4", "Storm" = "dodgerblue2", "Unknown" = "grey")) +
  theme_classic() +
  theme(strip.background = element_blank())

```
Converting disturbance data to wide format and calculating absolute change in coral cover from year-to-year
```{r Figure S5 Disturbance Regime}
###Looking at all disturbances across reefs in wide format
df.DIST.wide <- dat.DIST %>%
  mutate(DISTURBANCE_TYPE=replace(DISTURBANCE_TYPE, DISTURBANCE_TYPE=="m","u")) %>%
  left_join(reefs.Ref, by = c("AIMS_REEF_NAME")) %>%
  filter(!SECT_NAME_abv %in% c("Outside AIMS field sectors","PO","CG","PB")) %>%
  #filter(!DISTURBANCE_TYPE %in% c("f","u","m","d")) %>%
  filter(REPORT_YEAR > 1990) %>%
  group_by(SECT_NAME_abv, REPORT_YEAR, DISTURBANCE_TYPE) %>%
  distinct(AIMS_REEF_NAME, REPORT_YEAR, DISTURBANCE_TYPE) %>%
  summarise(count=n()) %>% 
  spread(key=DISTURBANCE_TYPE, value=count)

###Looking at all disturbances across reefs in wide format

#calculating ABSOLUTE CHANGE in CORAL COVER as a CRITERIA for a DISTURBANCE
#extracting declines in coral cover =< -3%
df.DECLINE <- dat.AIMSHC.trim.join %>%
  group_by(domain_name) %>%
  mutate(lag1 = lag(mean_HC, n=1)) %>%
  mutate(Abs.Change = (lag1-mean_HC)*-1) %>%
  select(-lag1) %>%
  filter(Abs.Change <= -3) %>%
  filter(!domain_name %in% c("PO","PC","CG")) %>%
  group_by(domain_name) %>%
  arrange(report_year, .by_group = T)

df.DECLINE.reef <- dat.AIMSHC.trim2 %>% arrange(domain_name, Reef_Name, report_year) %>%
  group_by(Reef_Name) %>%
  mutate(lag1 = lag(mean_HC, n=1)) %>%
  mutate(Abs.Change = (lag1-mean_HC)*-1,
         Lag = report_year-lag(report_year,1)) %>%
  select(-lag1) %>%
  # filter(Abs.Change <= -5) %>%
  filter(!domain_name %in% c("PO","PC","CG")) %>%
  # group_by(domain_name) %>%
  arrange(report_year, .by_group = T) %>%
  select(Reef_Name, domain_name, report_year, variable, median_HC, mean_HC, lower_HC_CI, upper_HC_CI, Abs.Change, Lag)

#Adding the disturbance data in for that sector for each year and filtering 
#for disturbances that affect >= 20% of reefs in that sector
df.DECLINE.DIST <- left_join(df.DECLINE, df.DIST.wide, by = c("report_year"="REPORT_YEAR", "domain_name"="SECT_NAME_abv")) %>%
  filter(report_year > 1990) %>%
  replace(is.na(.),0) %>%
  # left_join(rename(dat.AIMSHC.trim2, domain_name = SECT_NAME)) %>%
  mutate(nReef = b+c+d+n+s+u) %>%
  mutate(b = (b/nReef)*100) %>%
  mutate(c = (c/nReef)*100) %>%
  mutate(d = (d/nReef)*100) %>%
  mutate(n = (n/nReef)*100) %>%
  mutate(s = (s/nReef)*100) %>%
  mutate(u = (u/nReef)*100) %>%
  #filter(b>=20|c>=20|d>=20|s>=20|u>=20) %>%
  rename(Bleaching=b, COTS=c, Disease=d, None=n, Storm=s, Unknown=u)

secorder2 = c("CG", "PC", "CU", "WH", "PO", "CL","SW", "CA","IN", "TO", "CB")
secorder2 = c("CL", "CA","IN", "TO", "CU","WH", "PO", "SW",  "CB")
secorderlabs = c( "Cooktown / Lizard Island",  "Cairns","Innisfail", "Townsville","Cape Upstart", "Whitsundays", "Pompey","Swain",  "Capricorn Bunker")

df.DECLINE.DIST.reef <- left_join(df.DECLINE.reef,df.DIST, 
                                  by = c("report_year"="REPORT_YEAR", "domain_name"="SECT_NAME_abv",
                                         "Reef_Name" = "AIMS_REEF_NAME")) %>%
  filter(report_year > 1990) %>%
  # replace(is.na(.),0) #%>%
  # left_join(rename(dat.AIMSHC.trim2, domain_name = SECT_NAME)) %>%
  group_by(domain_name, report_year) %>%
  mutate(nReefs = n()) %>%
  group_by(domain_name, report_year, DISTURBANCE_TYPE) %>%
  filter(Abs.Change <= -5) %>%
  summarise(nReefDist = n(),
            nReefs = mean(nReefs),
            SumChange = sum(Abs.Change)) %>%
  mutate(PercAffected = nReefDist/nReefs) %>%
  filter(!is.na(DISTURBANCE_TYPE)) %>% 
  mutate(domain_name = factor(domain_name, levels=secorder2, labels = secorderlabs))

lag.plot = lag.11 %>% 
  mutate(domain_name = factor(SECTOR, levels=secorder2, labels = secorderlabs)) %>%
  filter(!domain_name =="Pompey" & !is.na(domain_name))


#back converting into long format for plotting
df.DECLINE.DIST.LONG <- df.DECLINE.DIST %>%
  pivot_longer(cols = c(Bleaching, COTS, None, Storm, Unknown), names_to = "Disturbance_Type", values_to = "Percent_affected") %>%
  filter(!Disturbance_Type == "None") %>% 
  filter(Percent_affected >= 20)
```


```{r Calculate % Affected}
df.DECLINE.DIST.outbreak = df.DECLINE.DIST.reef %>%
  left_join(lag.11, by=c("domain_name"="SECTOR")) %>%
  group_by(domain_name) %>% rename(Year = report_year) %>%
  mutate_at(vars(Start1, Stop1, Start2, Stop2), ~replace_na(., 0)) %>%
  mutate(Outbreak = ifelse(Year>=Start1 & Year<= Stop1,3,
                           ifelse(Year>=Start2 & Year<= Stop2,4,0))) %>%
  filter(!Outbreak==0) %>%
  group_by(domain_name, as.factor(Outbreak)) %>% mutate(TotalReefs = sum(nReefs)) %>%
  group_by(domain_name, DISTURBANCE_TYPE, as.factor(Outbreak)) %>%
  summarise(TotalReefs = mean(TotalReefs),
            TotalReefsD = sum(nReefDist),
            PercAffected = sum(nReefDist)/mean(TotalReefs),
            TotalChange = sum(SumChange),
            AvgChange.All = TotalChange/mean(TotalReefs),
            AvgChange.Aff = TotalChange/sum(nReefDist))
# write.csv(df.DECLINE.DIST.outbreak, 'distpartition.csv', row.names = F)


df.DECLINE.DIST.outbreak2 <- left_join(df.DECLINE.reef,df.DIST, 
                                  by = c("report_year"="REPORT_YEAR", "domain_name"="SECT_NAME_abv",
                                         "Reef_Name" = "AIMS_REEF_NAME")) %>%
  filter(report_year > 1990) %>%
  # replace(is.na(.),0) #%>%
  # left_join(rename(dat.AIMSHC.trim2, domain_name = SECT_NAME)) %>%
  group_by(domain_name, report_year) %>%
  mutate(nReefs = n()) %>%
  # group_by(domain_name, report_year, DISTURBANCE_TYPE) %>%
  # filter(Abs.Change < 0 & Lag <3) %>%
  # filter(!is.na(DISTURBANCE_TYPE)) %>%
  mutate(Abs.Change.Cor = Abs.Change/Lag)

df.append = data.frame(domain_name = "CB", DISTURBANCE_TYPE=c("Bleaching", "COTS",  "Storm"), Outbreak=as.factor(3))

df.reef.dist.list = df.DECLINE.DIST.outbreak2 %>% select(Reef_Name, report_year) %>%
  distinct() %>% expand_grid(DISTURBANCE_TYPE=c("Bleaching", "COTS",  "Storm")) %>%
  left_join(select(df.DECLINE.DIST.outbreak2, Reef_Name, report_year, DISTURBANCE_TYPE,Abs.Change, Lag, nReefs, Abs.Change.Cor)) %>%
  mutate(across(Abs.Change:Abs.Change.Cor, ~replace_na(.x, 0))) %>%
  left_join(lag.11, by=c("domain_name"="SECTOR")) %>%
  group_by(domain_name) %>% rename(Year = report_year) %>%
  mutate_at(vars(Start1, Stop1, Start2, Stop2), ~replace_na(., 0)) %>%
  mutate(Outbreak = ifelse(Year>=Start1 & Year<= Stop1,3,
                           ifelse(Year>=Start2 & Year<= Stop2,4,0))) %>%
  filter(!Outbreak==0) %>%
  group_by(Reef_Name, Year) %>% mutate(nDist.Year = length(Abs.Change.Cor[Abs.Change.Cor<0])) %>%
  mutate(Abs.Change.Cor2 = ifelse(nDist.Year>0,Abs.Change.Cor/nDist.Year,
                                 if_else(Lag > 2 | Abs.Change.Cor>0, 0, Abs.Change.Cor))) %>%
  mutate(Abs.Change.Cor2 = ifelse(Lag > 2, 0, Abs.Change.Cor2)) %>%
  group_by(domain_name, DISTURBANCE_TYPE, Outbreak) %>% mutate(nReefSurveys = n_distinct(Reef_Name, Year)) %>%
  #need to filter out lag still!!!!!!!!!!!!!!!!!!!!!!!!!!!
  # filter(Abs.Change.Cor<0 & Lag < 3) %>%
  summarise(nReefSurveys = mean(nReefSurveys),
            nReefSurveys.D = length(Reef_Name[Abs.Change.Cor<0 & Lag < 3]),
            TotalLoss = sum(Abs.Change.Cor),
            Perc.Aff = nReefSurveys.D/nReefSurveys,
            Avg.Loss = mean(Abs.Change.Cor),
            se.Loss = sd(Abs.Change.Cor)/nReefSurveys,
            Avg.Loss.Aff = sum(Abs.Change.Cor)/nReefSurveys.D,
            se.Loss.Aff = sd(Abs.Change.Cor[Abs.Change.Cor<0 & Lag < 3])/nReefSurveys.D) %>%
  mutate(Outbreak = as.factor(Outbreak)) %>%  bind_rows(df.append) %>%
  mutate(domain_name = factor(domain_name, levels=secorder2, labels = secorderlabs)) 

df.reef.dist.list.all = df.DECLINE.DIST.outbreak2 %>% select(Reef_Name, report_year) %>%
  distinct() %>% expand_grid(DISTURBANCE_TYPE=c("Bleaching", "COTS",  "Storm")) %>%
  left_join(select(df.DECLINE.DIST.outbreak2, Reef_Name, report_year, DISTURBANCE_TYPE,Abs.Change, Lag, nReefs, Abs.Change.Cor)) %>%
  mutate(across(Abs.Change:Abs.Change.Cor, ~replace_na(.x, 0))) %>%
  left_join(lag.11, by=c("domain_name"="SECTOR")) %>%
  group_by(domain_name) %>% rename(Year = report_year) %>%
  mutate_at(vars(Start1, Stop1, Start2, Stop2), ~replace_na(., 0)) %>%
  mutate(Outbreak = ifelse(Year>=Start1 & Year<= Stop1,3,
                           ifelse(Year>=Start2 & Year<= Stop2,4,0))) %>%
  # filter(!Outbreak==0) %>%
  group_by(Reef_Name, Year) %>% mutate(nDist.Year = length(Abs.Change.Cor[Abs.Change.Cor<0])) %>%
  mutate(Abs.Change.Cor2 = ifelse(nDist.Year>0,Abs.Change.Cor/nDist.Year,
                                 if_else(Lag > 2 | Abs.Change.Cor>0, 0, Abs.Change.Cor))) %>%
  mutate(Abs.Change.Cor2 = ifelse(Lag > 2, 0, Abs.Change.Cor2)) %>%
  group_by(domain_name, DISTURBANCE_TYPE, Outbreak) %>% mutate(nReefSurveys = n_distinct(Reef_Name, Year)) %>%
  #need to filter out lag still!!!!!!!!!!!!!!!!!!!!!!!!!!!
  # filter(Abs.Change.Cor<0 & Lag < 3) %>%
  summarise(nReefSurveys = mean(nReefSurveys),
            nReefSurveys.D = length(Reef_Name[Abs.Change.Cor<0 & Lag < 3]),
            TotalLoss = sum(Abs.Change.Cor),
            Perc.Aff = nReefSurveys.D/nReefSurveys,
            Avg.Loss = mean(Abs.Change.Cor),
            se.Loss = sd(Abs.Change.Cor)/nReefSurveys,
            Avg.Loss.Aff = sum(Abs.Change.Cor)/nReefSurveys.D,
            se.Loss.Aff = sd(Abs.Change.Cor[Abs.Change.Cor<0 & Lag < 3])/nReefSurveys.D) %>%
  mutate(Outbreak = as.factor(Outbreak)) %>%  bind_rows(df.append) %>%
  mutate(domain_name = factor(domain_name, levels=secorder2, labels = secorderlabs)) 

df.reef.dist.list.12_22 = df.DECLINE.DIST.outbreak2 %>% select(Reef_Name, report_year) %>%
  distinct() %>% expand_grid(DISTURBANCE_TYPE=c("Bleaching", "COTS",  "Storm")) %>%
  left_join(select(df.DECLINE.DIST.outbreak2, Reef_Name, report_year, DISTURBANCE_TYPE,Abs.Change, Lag, nReefs, Abs.Change.Cor)) %>%
  mutate(across(Abs.Change:Abs.Change.Cor, ~replace_na(.x, 0))) %>%
  left_join(lag.11, by=c("domain_name"="SECTOR")) %>%
  group_by(domain_name) %>% rename(Year = report_year) %>%
  mutate_at(vars(Start1, Stop1, Start2, Stop2), ~replace_na(., 0)) %>%
  mutate(Outbreak = ifelse(Year>=Start1 & Year<= Stop1,3,
                           ifelse(Year>=Start2 & Year<= Stop2,4,0))) %>%
  filter(Year>2012) %>%
  group_by(Reef_Name, Year) %>% mutate(nDist.Year = length(Abs.Change.Cor[Abs.Change.Cor<0])) %>%
  mutate(Abs.Change.Cor2 = ifelse(nDist.Year>0,Abs.Change.Cor/nDist.Year,
                                 if_else(Lag > 2 | Abs.Change.Cor>0, 0, Abs.Change.Cor))) %>%
  mutate(Abs.Change.Cor2 = ifelse(Lag > 2, 0, Abs.Change.Cor2)) %>%
  group_by(domain_name, DISTURBANCE_TYPE, Outbreak) %>% mutate(nReefSurveys = n_distinct(Reef_Name, Year)) %>%
  #need to filter out lag still!!!!!!!!!!!!!!!!!!!!!!!!!!!
  # filter(Abs.Change.Cor<0 & Lag < 3) %>%
  summarise(nReefSurveys = mean(nReefSurveys),
            nReefSurveys.D = length(Reef_Name[Abs.Change.Cor<0 & Lag < 3]),
            TotalLoss = sum(Abs.Change.Cor),
            Perc.Aff = nReefSurveys.D/nReefSurveys,
            Avg.Loss = mean(Abs.Change.Cor),
            se.Loss = sd(Abs.Change.Cor)/nReefSurveys,
            Avg.Loss.Aff = sum(Abs.Change.Cor)/nReefSurveys.D,
            se.Loss.Aff = sd(Abs.Change.Cor[Abs.Change.Cor<0 & Lag < 3])/nReefSurveys.D) %>%
  mutate(Outbreak = as.factor(Outbreak)) %>%  bind_rows(df.append) %>%
  mutate(domain_name = factor(domain_name, levels=secorder2, labels = secorderlabs)) 


df.dist.sum = df.reef.dist.list %>% group_by(DISTURBANCE_TYPE, Outbreak) %>%
  summarise(PercAffected = sum(nReefSurveys.D, na.rm = T)/sum(nReefSurveys, na.rm = T),
            nDist = sum(nReefSurveys.D, na.rm = T),
            Total.Loss = sum(TotalLoss, na.rm = T),
            Avg.Loss = sum(TotalLoss, na.rm = T)/sum(nReefSurveys, na.rm = T)) %>% ungroup() %>%
  group_by(Outbreak) %>%
  mutate(Rel.Freq.Aff = nDist/sum(nDist),
         Rel.Freq.Loss = Total.Loss/sum(Total.Loss))
df.dist.sum.all = df.reef.dist.list.all %>% group_by(DISTURBANCE_TYPE) %>%
  summarise(PercAffected = sum(nReefSurveys.D, na.rm = T)/sum(nReefSurveys, na.rm = T),
            nDist = sum(nReefSurveys.D, na.rm = T),
            Total.Loss = sum(TotalLoss, na.rm = T),
            Avg.Loss = sum(TotalLoss, na.rm = T)/sum(nReefSurveys, na.rm = T)) %>% ungroup() %>%
  # group_by(Outbreak) %>%
  mutate(Rel.Freq.Aff = nDist/sum(nDist),
         Rel.Freq.Loss = Total.Loss/sum(Total.Loss))

df.dist.sum.12_22 = df.reef.dist.list.12_22  %>% group_by(DISTURBANCE_TYPE) %>%
   summarise(PercAffected = sum(nReefSurveys.D, na.rm = T)/sum(nReefSurveys, na.rm = T),
            nDist = sum(nReefSurveys.D, na.rm = T),
            Total.Loss = sum(TotalLoss, na.rm = T),
            Avg.Loss = sum(TotalLoss, na.rm = T)/sum(nReefSurveys, na.rm = T)) %>% ungroup() %>%
    # group_by(Outbreak) %>%
  mutate(Rel.Freq.Aff = nDist/sum(nDist),
         Rel.Freq.Loss = Total.Loss/sum(Total.Loss))
```

```{r Summarise Cull Sectors}
### SUMMARISE DATA   ###
#Summarising Culling hours by sector
df.cull = dat.CULL %>% filter(Reef %in% reefs.AIMS$Reef) %>%
  left_join(select(reefs.AIMS, Reef, SECTOR)) %>%
  #add in non_AIMS data
  group_by(SECTOR, Year) %>%
  summarise(Effort = sum(BottomTimeHrs, na.rm = T),
            nReefs = length(unique(Reef.Name))) %>%
  mutate(SECTOR = factor(SECTOR, levels=sec.COTS)) %>%
  filter(!is.na(SECTOR))

#Summarising Culling hours by sector
df.cull.sec = dat.CULL %>%
  filter(Reef %in% reefs.AIMS$Reef) %>%
  left_join(select(reefs.AIMS, Reef, SECTOR)) %>%
  filter(!is.na(SECTOR) & !SECTOR=="WH") %>%
  #add in non_AIMS data
  group_by(SECTOR) %>%
  summarise(Effort = sum(Bottomtime/60, na.rm = T),
            nReefs = length(unique(Reef.Name))) %>%
  mutate(SECTOR = factor(SECTOR, levels=sec.COTS)) %>%
  ungroup() %>% mutate(Perc = Effort/sum(Effort)) 

#Summarising Culling hours by specific reef
df.cull.reef = dat.CULL %>% filter(Reef %in% reefs.AIMS$Reef) %>%
  left_join(select(reefs.AIMS, Reef, SECTOR)) %>%
  #add in non_AIMS data
  group_by(SECTOR, Reef, Year) %>%
  summarise(Effort = sum(BottomTimeHrs, na.rm = T),
            nReefs = length(unique(Reef.Name))) %>%
  mutate(SECTOR = factor(SECTOR, levels=sec.COTS)) %>%
  filter(!is.na(SECTOR))
```
```{r Prepre model data}
sec.COTS = c("CL", "CA", "IN", "TO", "CU", "WH","CB", "SW")
mgmt.action = data.frame(SECTOR = factor(sec.COTS[c(1:5,8,7)], levels = sec.COTS[c(1:5,8,7)]), 
                         ACTION = factor(c("No Action","Protect", "Protect", "Suppress", 
                                    "Prevent", "No Action", "Suppress"), 
                                    levels = c("No Action", "Protect", "Suppress","Prevent")))
# Outbreak 1 vs 2
df.comp2 = dat.MANT %>% filter(Reef.ID %in% reefs.AIMS$Reef.ID) %>%
  group_by(Reef, Year, VoyageVessel) %>% 
  summarise(Mean_COTS = round(mean(COTS.Observed),3)) %>%
  left_join(select(reefs.AIMS, Reef, SECTOR)) %>%
  group_by(Reef, SECTOR, Year) %>%
  summarise(Max_COTS = max(Mean_COTS)) %>%
  left_join(lag.11) %>%
  mutate(Outbreak = ifelse(Year>=Start2 & Year<= Stop2,2,
                              ifelse(Year>=Start1 & Year<= Stop1,1,0)),
         IsOutbreak = ifelse(Max_COTS >0.11,1,0)) %>%
  filter(!Outbreak==0 & !is.na(Outbreak)) %>%
  group_by(SECTOR,ACTION, Reef, Outbreak) %>%
  summarise(MeanCOTS = round(mean(Max_COTS),3),
            MaxCOTS = max(Max_COTS),
            SECOTS = sd(Max_COTS)/sqrt(n()),
            nYears = n(),
            nOut = sum(IsOutbreak),
            PropOut = mean(IsOutbreak)) %>%
  mutate(SECTOR = factor(SECTOR, levels=secorder)) %>%
  group_by(Reef) %>% mutate(nOutbreaks= n()) #%>% 
  # filter(nOutbreaks>1 &SECTOR %in%sec.COTS)
dfmod = df.HCreefcomp %>%
  left_join(df.comp2)  %>% 
  mutate(Outbreak = as.factor(Outbreak)) %>%
  group_by(Reef) %>% mutate(MaxCOTS.all = max(MaxCOTS)) %>%
  filter(MaxCOTS.all >0.1 & SECTOR %in% mgmt.action$SECTOR) %>%
  filter(!RelChange==0) %>%
  filter(!Reef %in% c("Shell Reef (19-028)", "Showers Reef (19-076)","Bramble Reef (18-029)")) %>%
  # filter(Reef %in% reef.COTS$Reef) %>%
  mutate(OutbreakLev = as.factor(ifelse(MaxCOTS < 0.22,1,ifelse(MaxCOTS < 1,2,3))))
dfmod = df.HCreefcomp %>%
  left_join(df.comp2)  %>%
  mutate(Outbreak = as.factor(Outbreak)) %>%
  filter(SECTOR=="CB" && Outbreak=="1") %>%
  mutate(OutbreakLev = as.factor(ifelse(MaxCOTS < 0.22,1,ifelse(MaxCOTS < 1,2,3)))) %>%
  bind_rows(dfmod) 
  
hist(df.HCreefcomp$RelChange)
```
```{r Figure 4  - Time Series Data}
dat.CULL.time = dat.CULL %>% mutate(Survey.date = as.Date(Survey.date, "%d/%m/%Y")) %>%
  group_by(Reef) %>% top_n(-5, Survey.date) %>%
  summarise(CPUE = sum(Total)/sum(Bottomtime),
            TotalCOTS = sum(Total),
            EffortHrs = sum(BottomTimeHrs),
            n=n(), FirstCull = min(Survey.date), LastCull = max(Survey.date),
            Revisit = (max(as.integer(Survey.date))-min(as.integer(Survey.date)))/n())
mgmt.action = data.frame(SECTOR = factor(sec.COTS[c(1:5,8,7)], levels = sec.COTS[c(1:5,8,7)]), 
                         ACTION = factor(c("No Action","Protect", "Protect", "Suppress", 
                                    "Prevent", "No Action", "Suppress"), 
                                    levels = c("No Action", "Protect", "Suppress","Prevent")))

df.reef.time = select(df.HC.AIMS, -VoyageVessel, -Mean_COTS, -SECOTS) %>% 
  left_join(select(df.reef, Reef, Year, VoyageVessel, Mean_COTS, SECOTS)) %>%
  left_join(lag.11) %>% 
  mutate(Outbreak = ifelse(Year>=Start1 & Year<= Stop1,1,
                           ifelse(Year>=Start2 & Year<= Stop2,2,0))) %>%
  filter(!Outbreak==0) %>%
  filter(!SECTOR=="WH") %>%
  group_by(Reef) %>% mutate(MaxCOTS = max(Mean_COTS)) %>%
  filter(MaxCOTS>.11) %>%
  #something going wrong here, we are missing a year
  left_join(df.HCreefcomp) %>%
  mutate(RelYear = ifelse(Outbreak==1, Year-Start1, Year-Start2),
         RelChange.Year = (mean/1-Start)/Start) %>%left_join(dat.CULL.time) %>%
  # filter(Outbreak==2) %>%
  group_by(Reef, Outbreak) %>% mutate(nVisits = n())%>% ungroup() %>%
  # filter(nVisits >1) %>%
  mutate(Timing = ifelse(is.na(CPUE), "No Culling", 
                         ifelse(CPUE < 0.02, "Prevent",
                                ifelse(CPUE < 0.08, "Suppress",
                                       ifelse(CPUE < 0.20, "Protect","Too Late"))))) %>%
  select(-ACTION) %>%
  left_join(mgmt.action) %>%
  mutate(ACTION2 =ifelse(Reef %in% c("Green Island Reef (16-049)", "Arlington Reef (16-064)"), "Suppress",
                          ifelse(Reef %in% c("Rib Reef (18-032)", "John Brewer Reef (18-075)"), "Protect", 
                                 ifelse(Reef %in% c("Thetford Reef (16-068)", "Chicken Reef (18-086)", "Michaelmas Reef (16-060)"), "Prevent",
                                        ifelse(Reef %in% c("Little Kelso Reef (18-031)"), "No Action",
                                        as.character(ACTION)))))) %>%
  mutate(ACTION3 = ifelse(Reef %in% c("Rib Reef (18-032)", "John Brewer Reef (18-075)" ),"Protect",
                          ifelse(Reef %in% c("Little Kelso Reef (18-031)"), "No Action", as.character(ACTION))),
         ACTION3 = factor(ACTION3, levels = c("No Action", "Protect", "Suppress","Prevent"), 
                          labels = c("Limited Action", "Protect", "Suppress","Prevent"))) %>%
  mutate(Shape = ifelse(Reef %in% c("Rib Reef (18-032)", "John Brewer Reef (18-075)","Little Kelso Reef (18-031)" ), "outlier", "non")) %>%
  mutate(ACTION2 = factor(ACTION2, levels = c("No Action", "Protect", "Suppress","Prevent"),
                          labels = c("Limited Action", "Protect", "Suppress","Prevent")),
         ACTION = factor(ACTION, levels = c("No Action", "Protect", "Suppress","Prevent"),
                          labels = c("Limited Action", "Protect", "Suppress","Prevent")),
         SECTOR = factor(SECTOR, levels = ),
         SECTOR2 = factor(SECTOR, levels = secorder2, labels=secorderlabs)) %>%
  select(-VoyageVessel) %>% distinct()
```

## Figure 5 - Annual Change Model

```{r Annual change model}
df.cull.reef.ann = dat.CULL %>% filter(Reef %in% reefs.AIMS$Reef) %>%
  left_join(select(reefs.AIMS, Reef, SECTOR)) %>%
  #add in non_AIMS data
  group_by(SECTOR, Reef, Year) %>%
  summarise(Effort = sum(BottomTimeHrs, na.rm = T),
            nReefs = length(unique(Reef.Name))) %>%
  mutate(SECTOR = factor(SECTOR, levels=sec.COTS)) %>%
  filter(!is.na(SECTOR)) %>% left_join(lag.11) %>%
  mutate(Outbreak = ifelse(Year>=Start2 & Year<= Stop2,2,
                              ifelse(Year>=Start1 & Year<= Stop1,1,0))) %>%
  filter(!Outbreak==0 & !is.na(Outbreak)) %>%
  group_by(Reef, Outbreak) %>% summarise(TotalEffort = sum(Effort))

# need to categorise by No COTS / No Culling / Some Culling / Enough Culling

dfmod.perc = df.HCreefcomp %>%
  left_join(df.comp2)  %>% 
  left_join(df.cull.reef.ann) %>%
  mutate(Outbreak = as.factor(Outbreak)) %>%
  group_by(Reef) %>% mutate(MaxCOTS.all = max(MaxCOTS)) %>%
  # filter(MaxCOTS.all >0.1 & SECTOR %in% mgmt.action$SECTOR) %>%
  # filter(!RelChange==0) %>% 
  filter(!Outbreak==1) %>%
  # filter(!Reef %in% c("Shell Reef (19-028)", "Showers Reef (19-076)","Bramble Reef (18-029)")) %>%
  # filter(Reef %in% reef.COTS$Reef) %>%
  mutate(OutbreakLev = as.factor(ifelse(MaxCOTS < 0.22,1,ifelse(MaxCOTS < 1,2,3)))) %>%
  filter(!is.na(Change.Ann) & Years >1) %>%
  mutate(Effort.Density = ifelse(MaxCOTS<0.1, NA, TotalEffort/MaxCOTS)) %>% ungroup() %>%
  mutate(Effort.Density.med = median(Effort.Density, na.rm = T)) %>%
  mutate(Effort.Cat = ifelse(MaxCOTS<0.1, "No COTS",
                          ifelse(is.na(Effort.Density), "No Culling", 
                               ifelse(Effort.Density > Effort.Density.med, "Above", "Below")))) %>%
  mutate(Effort.Cat = factor(Effort.Cat, levels = c("No COTS", "Above", "Below", "No Culling")))

# Need to define Effort vs Density

ggplot(df.HCreefcomp %>% filter(Outbreak==2), aes(x=as.factor(Outbreak), y=Change.Ann, fill=ACTION)) + geom_boxplot()

glabel = dfmod.perc %>% group_by(Effort.Cat,SECTOR) %>% summarise(n = n()) %>% mutate(Change.Ann = 0.06)
glabel2 = dfmod.perc %>% group_by(Effort.Cat) %>% summarise(n = n()) %>% mutate(Change.Ann = 0.06)
g = ggplot(dfmod.perc, aes(x=Effort.Cat, y=Change.Ann, fill=Effort.Cat)) + geom_boxplot() +
  theme_bw() + scale_fill_viridis_d(option="D", begin =0.2, end=0.8) +
  scale_y_continuous(labels = scales::percent_format()) +
  geom_label(data=glabel, aes(label=n), fill = "white") +
  labs(x="Culling Effort", y="Annual change in coral cover (%)", fill="Culling Effort") +
  theme(legend.position = "none") + facet_wrap(~SECTOR,ncol = 2)

g2 = ggplot(dfmod.perc, aes(x=Effort.Cat, y=Change.Ann, fill=Effort.Cat)) + geom_boxplot() +
  theme_bw() + scale_fill_viridis_d(option="D", begin =0.2, end=0.8) +
  scale_y_continuous(labels = scales::percent_format()) +
  geom_label(data=glabel2, aes(label=n), fill = "white") +
  labs(x="Culling Effort", y="Annual change in coral cover (%)", fill="Culling Effort") +
  theme(legend.position = "none") 

g = egg::ggarrange(g2, g, ncol = 1, heights = c(0.4,1))

ggsave("Figures/CullingEffortBox.png", g, device = "png", width=6, height = 8)
 
```


```{r Save Data}
save(df.DECLINE.DIST.reef, df.DECLINE.DIST.LONG, lag.11, lag.plot, df.reef.dist.list, df.cull, df.MERGED, dfmod,
     dat.CULL.time, df.reef.time, dfmod.perc, file="CoralProtection.Rdata")

```
